# Supplementary material for: LncRNA HOTAIRM1 functions in DNA double-strand break repair via its association with DNA repair and mRNA surveillance factors
Source: Nucleic Acids Res. 2023 Mar 7;51(7):3166–84. doi: 10.1093/nar/gkad143 (PMC10123106; doi:10.1093/nar/gkad143)
Supplement: gkad143_Supplemental_Files [file gkad143_supplemental_files.zip › Supplemental_Table_S1.xlsx]

## Sheet: Total
Ensembl Gene_id	Gene name	Gene type	locus	vec-input	Y14-input	vec-IP	Y14-IP-1	Y14-IP-2	Y14-associated transcripts (1)	# exons	LNCipedia
ENSG00000196696	AC009022.1	lncRNA	16:69976296-70065948	7.06935	6.34634	0	33.6545	35.7752	1	26	1
ENSG00000179406	LINC00174	lncRNA	7:66376043-66493566	7.10721	5.89784	0	28.79	25.8273	1	24	1
ENSG00000231304	SGO1-AS1	lncRNA	3:20174243-21145967	8.43873	8.23673	0	26.7776	42.8103	1	17	1
ENSG00000214783	POLR2J4	lncRNA	7:43940894-44019175	2.21317	4.39223	0	12.9876	14.0919	1	16	1
ENSG00000231607	DLEU2	lncRNA	13:49956669-50125720	7.31237	7.49166	0	17.7893	13.2284	1	14	1
ENSG00000242086	MUC20-OT1	lncRNA	3:195658061-195739964	29.2944	30.4288	0	38.5937	37.3824	1	14	1
ENSG00000254929	AL591684.2	lncRNA	10:47517815-47553514	25.6715	21.5029	0	55.9027	54.8281	1	12	1
ENSG00000223745	CCDC18-AS1	lncRNA	1:93262185-93346025	21.1002	29.4913	0	60.5713	70.4616	1	11	1
ENSG00000170919	TPT1-AS1	lncRNA	13:45341344-45417975	26.1157	21.7555	0	17.002	8.31255	1	11	1
ENSG00000250241	AC105383.1	lncRNA	4:133075310-133149147	5.80549	7.1468	0	39.3422	30.9297	1	10	1
ENSG00000282508	LINC01002	lncRNA	19:198263-246544	44.662	45.9295	0	56.8472	42.3815	1	10	1
ENSG00000250337	PURPL	lncRNA	5:27217713-27496994	33.1844	21.3842	0	40.2906	40.4351	1	10	1
ENSG00000153363	LINC00467	lncRNA	1:211382735-211435570	22.8955	20.5543	0	29.7951	24.7667	1	9	1
ENSG00000244128	LINC01322	lncRNA	3:165206928-165846519	5.97625	4.77239	0	8.38407	13.7197	1	9	1
ENSG00000203875	SNHG5	lncRNA	6:85650490-85678932	244.715	288.752	0	227.073	249.219	1	9	1
ENSG00000247828	TMEM161B-AS1	lncRNA	5:88268890-88439337	48.7164	36.7951	0	53.9103	59.7523	1	9	1
ENSG00000231731	AC010976.1	lncRNA	2:127455393-127514623	7.71336	6.80337	0	26.3175	27.247	1	8	1
ENSG00000239665	AL157392.3	lncRNA	10:13631142-13668445	13.0945	11.5403	0	44.9077	50.0765	1	8	1
ENSG00000206195	DUXAP8	lncRNA	22:15784958-15829984	54.7227	49.1227	0	38.4205	35.9421	1	8	1
ENSG00000223546	LINC00630	lncRNA	X:102769157-102885406	20.0008	24.505	0	58.8783	47.0063	1	8	1
ENSG00000267374	MIR924HG	lncRNA	18:39206916-39800322	24.1797	21.3577	0	39.4133	38.3977	1	8	1
ENSG00000226803	ZNF451-AS1	lncRNA	6:57114893-57174236	12.645	17.6637	0	57.4753	50.9043	1	8	1
ENSG00000226688	ENTPD1-AS1	lncRNA	10:95732975-96090250	18.5288	13.8009	0	41.6937	42.1249	1	7	1
ENSG00000225470	JPX	lncRNA	X:73944181-74070408	57.7093	59.1157	0	60.4108	45.7187	1	7	1
ENSG00000224699	LAMTOR5-AS1	lncRNA	1:110347115-110443817	35.3086	24.2202	0	78.7649	71.2311	1	7	1
ENSG00000227354	RBM26-AS1	lncRNA	13:79406292-79427317	4.4703	3.48171	0	13.6795	9.70492	1	7	1
ENSG00000250033	SLC7A11-AS1	lncRNA	4:138057463-138178177	3.04535	2.69151	0	19.1184	34.7606	1	7	1
ENSG00000235954	TTC28-AS1	lncRNA	22:27919375-28008581	13.2705	13.126	0	33.8913	24.1196	1	7	1
ENSG00000230333	AC004160.1	lncRNA	7:11180901-11520175	3.85402	1.63803	0	30.1181	2.81405	1	6	1
ENSG00000243004	AC005062.1	lncRNA	7:19918980-20140453	0	0	0	23.0225	25.5	1	6	1
ENSG00000267575	AC006504.5	lncRNA	19:27793430-27984984	13.1186	9.50265	0	16.1461	17.7161	1	6	1
ENSG00000257337	AC068888.1	lncRNA	12:53012883-53054450	31.2416	29.4132	0	27.9618	33.8395	1	6	1
ENSG00000230606	AC092683.1	lncRNA	2:97416164-97433527	18.3587	19.5678	0	14.9504	10.9157	1	6	1
ENSG00000228933	AC107419.1	lncRNA	X:27174919-27399006	5.21877	3.44783	0	13.4234	20.1643	1	6	1
ENSG00000279658	AC110491.2	lncRNA	3:97836985-97874691	5.33164	2.46753	0	28.8635	26.9091	1	6	1
ENSG00000274372	LINC02804	lncRNA	1:148013202-148025934	2.00077	3.16085	0	16.7532	14.4016	1	6	1
ENSG00000232995	AL592435.1	lncRNA	1:163244504-163321894	8.12028	8.82235	0	10.5425	17.3807	1	6	1
ENSG00000227617	CERS6-AS1	lncRNA	2:168771950-168786961	9.90672	3.34468	0	24.824	22.5833	1	6	1
ENSG00000245694	CRNDE	lncRNA	16:54845188-54929189	33.0199	37.539	0	66.1919	64.203	1	6	1
ENSG00000249786	EAF1-AS1	lncRNA	3:15436170-15455940	9.98136	19.9003	0	70.7057	74.9965	1	6	1
ENSG00000231074	HCG18	lncRNA	6:30286689-30327382	5.75335	15.1611	0	27.691	21.5243	1	6	1
ENSG00000272888	LINC01578	lncRNA	15:92819539-92899701	50.5625	37.2205	0	93.2537	123.364	1	6	1
ENSG00000251026	LINC02163	lncRNA	5:104079846-104406121	3.9081	4.6998	0	5.29154	22.2983	1	6	1
ENSG00000241288	LINC02614	lncRNA	3:125827237-125916384	11.4036	6.74313	0	8.87516	14.2299	1	6	1
ENSG00000234456	MAGI2-AS3	lncRNA	7:79452876-79471208	5.55382	6.87442	0	14.8325	10.0144	1	6	1
ENSG00000241472	PTPRG-AS1	lncRNA	3:62221248-62369406	8.17516	6.49959	0	25.795	14.9432	1	6	1
ENSG00000225855	RUSC1-AS1	lncRNA	1:155316862-155324176	29.361	26.8001	0	43.7183	53.1895	1	6	1
ENSG00000174365	SNHG11	lncRNA	20:38446342-38450940	9.10675	9.78835	0	13.4704	16.5091	1	6	1
ENSG00000233016	SNHG7	lncRNA	9:136721365-136728184	62.5709	55.8635	0	63.447	59.35	1	6	1
ENSG00000239407	Z68871.1	lncRNA	X:102884413-102906158	4.32152	3.52877	0	32.0692	41.2065	1	6	1
ENSG00000177410	ZFAS1	lncRNA	20:49278177-49299600	284.305	275.019	0	706.734	660.674	1	6	1
ENSG00000230084	AC006059.1	lncRNA	3:42601962-42654388	17.4626	11.9914	0	51.7089	44.8428	1	5	1
ENSG00000283103	AC010642.2	lncRNA	19:58309726-58327248	12.2217	10.9263	0	13.2717	12.0271	1	5	1
ENSG00000257815	PRANCR	lncRNA	12:69901917-70243379	6.42873	7.60491	0	15.5377	9.30267	1	5	1
ENSG00000187951	AC091057.1	lncRNA	15:30658716-30772993	3.68271	2.58076	0	12.1411	9.84938	1	5	1
ENSG00000253392	AC119403.1	lncRNA	19:2908370-2926817	5.22057	6.88244	0	15.8933	21.1661	1	5	1
ENSG00000274253	AC138649.1	lncRNA	15:22757840-22778741	6.51243	6.87847	0	19.3038	11.4078	1	5	1
ENSG00000231329	AL031772.1	lncRNA	6:139144203-139239653	20.1648	13.855	0	65.7444	69.6577	1	5	1
ENSG00000258525	AL049830.3	lncRNA	14:30876178-30889808	6.12703	5.69588	0	17.8166	24.5017	1	5	1
ENSG00000236986	AL157938.2	lncRNA	9:131132851-131167505	4.01614	4.70947	0	20.6189	21.4029	1	5	1
ENSG00000258471	AL161668.3	lncRNA	14:20995836-21014822	5.14342	9.5217	0	23.2475	23.2689	1	5	1
ENSG00000228106	AL392172.1	lncRNA	1:222815021-222837384	46.8715	103.644	0	23.633	11.4401	1	5	1
ENSG00000240291	AL450384.2	lncRNA	10:18513114-18545651	1.71887	2.12136	0	10.3408	13.0627	1	5	1
ENSG00000284829	AL662884.2	lncRNA	6:32098175-32117610	6.83159	1.86918	0	30.5959	36.1915	1	5	1
ENSG00000236088	COX10-AS1	lncRNA	17:13755573-14069495	9.30134	9.00293	0	26.7345	21.2695	1	5	1
ENSG00000236991	EDRF1-AS1	lncRNA	10:125725633-125752110	18.5472	9.39123	0	60.8067	76.7199	1	5	1
ENSG00000236200	KDM4A-AS1	lncRNA	1:43685122-43708138	7.2036	7.60682	0	20.5176	23.7561	1	5	1
ENSG00000233593	LINC02609	lncRNA	1:90769085-90851658	27.933	31.6841	0	26.3998	24.3379	1	5	1
ENSG00000213904	LIPE-AS1	lncRNA	19:42397127-42652355	31.6518	31.1099	0	10.8321	29.5551	1	5	1
ENSG00000234222	LIX1L-AS1	lncRNA	1:145926589-145959179	31.4272	29.8047	0	10.5231	22.6404	1	5	1
ENSG00000247556	OIP5-AS1	lncRNA	15:41283989-41309737	22.5369	15.4058	0	53.4902	54.3147	1	5	1
ENSG00000238197	PAXBP1-AS1	lncRNA	21:32728096-32747065	5.50048	5.14064	0	39.496	43.2966	1	5	1
ENSG00000257621	PSMA3-AS1	lncRNA	14:58265364-58298134	19.1203	20.5802	0	45.2563	45.9373	1	5	1
ENSG00000232956	SNHG15	lncRNA	7:44983022-44986961	43.9658	34.6559	0	74.056	91.7215	1	5	1
ENSG00000250988	SNHG21	lncRNA	15:82750563-82757206	15.5541	13.3529	0	32.1131	34.5259	1	5	1
ENSG00000251022	THAP9-AS1	lncRNA	4:82893008-82900960	81.828	60.5042	0	99.8391	107.027	1	5	1
ENSG00000206573	THUMPD3-AS1	lncRNA	3:9349688-9398579	20.0765	20.9562	0	36.6484	28.8356	1	5	1
ENSG00000236255	AC009404.1	lncRNA	2:117833936-117841658	6.37224	8.2753	0	32.3543	61.3244	1	4	1
ENSG00000253961	AC009563.1	lncRNA	8:31167077-31177167	9.66776	0	0	14.6147	16.5769	1	4	1
ENSG00000263766	AC025682.2	lncRNA	17:47603859-47649420	23.6646	29.6878	0	105.499	87.7801	1	4	1
ENSG00000248468	AC107027.1	lncRNA	3:131502572-131520880	22.8285	13.6902	0	24.2451	16.9951	1	4	1
ENSG00000244513	AC109587.1	lncRNA	3:69013940-69056622	4.55411	3.83095	0	11.7072	24.6668	1	4	1
ENSG00000232729	AC211433.1	lncRNA	7:74688863-74729001	2.86723	8.6289	0	21.591	20.4947	1	4	1
ENSG00000235189	AL034405.1	lncRNA	X:129869063-129957528	3.1067	1.81855	0	17.7453	8.95066	1	4	1
ENSG00000224066	AL049795.1	lncRNA	1:32204768-32206814	16.413	10.0893	0	17.7061	10.4658	1	4	1
ENSG00000233178	AL161457.2	lncRNA	9:68393880-68406500	5.68216	10.3501	0	13.5877	13.3903	1	4	1
ENSG00000278390	AL354696.2	lncRNA	13:41132938-41236686	9.63841	6.57156	0	21.2209	18.9879	1	4	1
ENSG00000214293	APTR	lncRNA	7:77657658-77696267	8.45705	9.14788	0	19.6257	13.9555	1	4	1
ENSG00000247572	CKMT2-AS1	lncRNA	5:81201340-81301565	22.4594	28.5411	0	27.3646	20.7088	1	4	1
ENSG00000226950	DANCR	lncRNA	4:52712403-52720351	34.4913	33.4842	0	33.3105	34.4932	1	4	1
ENSG00000235706	DICER1-AS1	lncRNA	14:95157644-95181475	8.35552	9.14441	0	15.0352	16.8189	1	4	1
ENSG00000281649	EBLN3P	lncRNA	9:37079644-37090928	17.6418	17.5865	0	32.1508	34.6656	1	4	1
ENSG00000236810	ELOA-AS1	lncRNA	1:23706900-23778296	4.72164	3.06209	0	11.3623	12.6414	1	4	1
ENSG00000250432	FAM242C	lncRNA	12:54085131-54125992	14.3567	6.46354	0	5.55302	16.2704	1	4	1
ENSG00000257698	GIHCG	lncRNA	12:57930114-57936345	21.4571	28.6678	0	14.51	21.4945	1	4	1
ENSG00000232139	LINC00867	lncRNA	10:118341436-118398468	7.67568	2.53187	0	26.2816	23.3158	1	4	1
ENSG00000258673	LINC01397	lncRNA	1:110082687-110109719	3.14006	0.5813	0	16.1096	21.9573	1	4	1
ENSG00000249614	LINC02503	lncRNA	4:103961615-104037543	36.6784	37.7538	0	18.3662	13.1125	1	4	1
ENSG00000234608	MAPKAPK5-AS1	lncRNA	12:111839763-111842902	51.2876	36.4293	0	33.1555	46.8374	1	4	1
ENSG00000228109	MELTF-AS1	lncRNA	3:196999459-197004744	2.84395	5.66928	0	11.7737	16.079	1	4	1
ENSG00000215417	MIR17HG	lncRNA	13:91347819-91354579	17.4657	17.1428	0	38.3881	18.9154	1	4	1
ENSG00000236051	MYCBP2-AS1	lncRNA	13:77026766-77129717	5.63825	4.27245	0	5.27476	17.8812	1	4	1
ENSG00000246067	RAB30-DT	lncRNA	11:83072051-83107789	12.387	23.2701	0	22.0302	19.5921	1	4	1
ENSG00000224616	RTCA-AS1	lncRNA	1:100251527-100266179	12.826	12.4344	0	12.7912	9.91383	1	4	1
ENSG00000267322	SNHG22	lncRNA	18:49814022-49851059	34.6184	18.1505	0	16.2536	9.85095	1	4	1
ENSG00000245910	SNHG6	lncRNA	8:66921683-66926398	210.883	222.621	0	195.608	230.85	1	4	1
ENSG00000269893	SNHG8	lncRNA	4:118278708-118285316	115.468	116.684	0	91.4464	58.3342	1	4	1
ENSG00000246982	Z84485.1	lncRNA	6:36146697-36197205	4.62911	5.47583	0	11.2789	16.5778	1	4	1
ENSG00000269293	ZSCAN16-AS1	lncRNA	6:28015121-28137293	6.42824	6.20038	0	9.11493	17.2975	1	4	1
ENSG00000230612	AC004039.1	lncRNA	5:132688680-132723725	7.40408	5.85057	0	10.2091	13.7737	1	3	1
ENSG00000272894	AC004982.2	lncRNA	7:7552461-7566996	1.20357	0.954898	0	54.8049	0.587146	1	3	1
ENSG00000224903	AC005534.1	lncRNA	7:156654184-156659582	1.1408	4.223	0	18.564	18.9125	1	3	1
ENSG00000268112	AC008761.1	lncRNA	19:17727839-17734513	18.433	0	0	13.7049	19.2259	1	3	1
ENSG00000216895	AC009403.1	lncRNA	7:155611230-155645205	10.2784	12.5064	0	26.1183	13.1328	1	3	1
ENSG00000250027	AC022272.1	lncRNA	4:163108784-163119965	10.0203	7.54129	0	13.5487	12.0134	1	3	1
ENSG00000272140	AC022400.6	lncRNA	10:73703734-73713581	5.39997	3.46839	0	36.0063	20.812	1	3	1
ENSG00000257681	AC025265.1	lncRNA	12:103746314-103768858	3.55729	0.81748	0	11.535	10.9121	1	3	1
ENSG00000258317	AC034102.6	lncRNA	12:56120032-56129619	5.37148	10.6168	0	17.9762	20.7166	1	3	1
ENSG00000235872	AC078777.1	lncRNA	12:67658990-67670919	5.35099	10.668	0	15.0805	15.9547	1	3	1
ENSG00000259684	AC084756.1	lncRNA	15:50557600-50560500	2.93001	3.7969	0	11.652	28.2218	1	3	1
ENSG00000246283	AC090510.1	lncRNA	15:42739117-42743202	2.12471	1.80971	0	29.9567	29.1562	1	3	1
ENSG00000235085	AC091153.2	lncRNA	17:4673829-4696831	21.551	0	0	0	25.8396	1	3	1
ENSG00000259792	AC104758.1	lncRNA	15:77993404-77995289	7.58569	9.36194	0	20.9161	22.0016	1	3	1
ENSG00000232527	LINC02802	lncRNA	1:144227028-144250326	34.9115	38.6561	0	9.39521	47.8	1	3	1
ENSG00000283907	AD000090.1	lncRNA	19:35557955-35581954	1468.43	1777.74	0	18.87	15.8776	1	3	1
ENSG00000227535	AL357315.1	lncRNA	6:104831128-104845820	0	3.46119	0	23.4814	0	1	3	1
ENSG00000236364	AL358115.1	lncRNA	1:165889724-165900995	1.4591	2.30767	0	13.4487	10.6574	1	3	1
ENSG00000176868	AL358781.1	lncRNA	9:131497478-131500191	8.29037	9.15615	0	22.1904	30.0552	1	3	1
ENSG00000225177	AL590617.2	lncRNA	6:138692547-138697288	13.24	14.3216	0	15.4787	15.9253	1	3	1
ENSG00000254461	AP001107.4	lncRNA	11:66259566-66261834	2.10791	3.90225	0	13.237	19.7698	1	3	1
ENSG00000203865	ATP1A1-AS1	lncRNA	1:116390574-116418635	10.3564	7.6183	0	18.4546	14.3658	1	3	1
ENSG00000233429	HOTAIRM1	lncRNA	7:27095646-27100265	50.1309	43.8273	0	41.1476	107.662	1	3	1
ENSG00000196668	LINC00173	lncRNA	12:116533421-116536518	4.26608	4.88152	0	13.1733	22.5456	1	3	1
ENSG00000261326	LINC01355	lncRNA	1:23281306-23287488	1.43808	1.61201	0	11.6217	10.0945	1	3	1
ENSG00000253716	MINCR	lncRNA	8:143280160-143281690	16.0231	16.3153	0	17.0545	12.6686	1	3	1
ENSG00000249532	MIR302CHG	lncRNA	4:112646475-112650051	52.3061	25.6354	0	147.315	76.6454	1	3	1
ENSG00000248445	SEMA6A-AS1	lncRNA	5:116447546-116508276	4.72152	6.0452	0	20.2702	28.0694	1	3	1
ENSG00000247092	SNHG10	lncRNA	14:95521942-95534889	36.439	62.7452	0	51.145	49.7951	1	3	1
ENSG00000267321	SNHG30	lncRNA	17:35568075-35574900	10.3617	13.5233	0	11.7689	19.592	1	3	1
ENSG00000227543	SPAG5-AS1	lncRNA	17:28598789-28617377	4.48528	1.78142	0	15.2459	12.2536	1	3	1
ENSG00000248275	TRIM52-AS1	lncRNA	5:181261168-181272307	9.3719	17.6434	0	9.37988	15.0612	1	3	1
ENSG00000249835	VCAN-AS1	lncRNA	5:83541476-83581320	11.325	6.9884	0	13.895	33.9299	1	3	1
ENSG00000249087	ZNF436-AS1	lncRNA	1:23368996-23371839	10.9138	22.4622	0	19.7411	2.24491	1	3	1
ENSG00000224138	AC000123.1	lncRNA	7:127350127-127351523	8.29584	6.98071	0	6.74245	21.878	1	2	1
ENSG00000272801	AC004080.5	lncRNA	7:27147365-27152598	14.248	8.18905	0	11.9318	10.137	1	2	1
ENSG00000263272	AC004148.1	lncRNA	17:5425138-5432876	6.90786	7.53442	0	12.3654	12.2678	1	2	1
ENSG00000269972	AC004542.1	lncRNA	22:30977515-30977858	26.6684	33.9416	0	29.6452	27.7046	1	2	1
ENSG00000269987	AC004542.2	lncRNA	22:30976514-30978848	11.7015	15.291	0	18.9558	19.3643	1	2	1
ENSG00000183308	AC005037.1	lncRNA	2:200963262-201009102	12.5531	6.97177	0	12.2028	10.1537	1	2	1
ENSG00000223374	AC005104.1	lncRNA	2:241351339-241353104	8.88363	1.8273	0	10.6303	20.8355	1	2	1
ENSG00000268983	AC005253.2	lncRNA	19:18568505-18569375	39.1419	41.951	0	77.6862	46.4239	1	2	1
ENSG00000267755	AC005329.2	lncRNA	19:1376772-1377520	4.43169	5.46941	0	14.1816	10.4721	1	2	1
ENSG00000267436	AC005786.3	lncRNA	19:3544198-3557569	6.52258	16.3011	0	9.08376	19.3249	1	2	1
ENSG00000258092	AC005841.1	lncRNA	12:2797135-2803938	165.591	197.067	0	176.137	172.723	1	2	1
ENSG00000265784	AC006441.3	lncRNA	17:38918800-38921769	13.0562	13.8115	0	16.2163	18.4626	1	2	1
ENSG00000261094	AC007066.2	lncRNA	9:122937622-122940333	7.08551	5.64003	0	9.39564	13.3214	1	2	1
ENSG00000269145	AC007192.2	lncRNA	19:18144521-18151691	4.53767	11.7604	0	13.3288	12.3573	1	2	1
ENSG00000268810	AC007193.1	lncRNA	19:46382491-46383169	0	4.45666	0	14.4311	13.5755	1	2	1
ENSG00000281195	AC007878.1	lncRNA	2:71373937-71376320	5.6928	6.04427	0	45.394	40.6086	1	2	1
ENSG00000247049	AC008443.2	lncRNA	5:181224645-181230685	5.20372	7.22499	0	24.9735	14.9142	1	2	1
ENSG00000267633	AC008686.1	lncRNA	19:13772117-13774118	16.3919	11.5502	0	16.3846	27.9035	1	2	1
ENSG00000259955	AC008741.1	lncRNA	16:25238317-25239287	3.84438	1.42337	0	12.2143	17.074	1	2	1
ENSG00000269243	AC008894.2	lncRNA	19:16123660-16139892	17.3794	15.8999	0	20.7208	23.267	1	2	1
ENSG00000269688	AC008982.2	lncRNA	19:38844728-38845499	6.51082	4.5199	0	20.5062	17.9227	1	2	1
ENSG00000261113	AC009034.1	lncRNA	16:22286707-22288738	3.51199	4.13662	0	14.9743	9.81908	1	2	1
ENSG00000259952	AC009133.2	lncRNA	16:29806495-29807732	31.571	33.0344	0	31.0958	37.3088	1	2	1
ENSG00000260999	AC009137.1	lncRNA	16:68927546-68948261	13.9487	19.3668	0	49.3153	45.932	1	2	1
ENSG00000253174	AC009630.2	lncRNA	8:41540380-41545044	10.5408	12.8847	0	37.9973	46.6461	1	2	1
ENSG00000264578	AC009630.3	lncRNA	8:41609691-41621502	10.7792	10.3931	0	15.8014	25.1329	1	2	1
ENSG00000248881	AC010245.1	lncRNA	5:75598481-75599380	3.43022	0.396884	0	21.0051	4.34802	1	2	1
ENSG00000262732	AC010401.1	lncRNA	16:13930676-13935635	2.4176	1.24994	0	33.3014	32.9377	1	2	1
ENSG00000264577	AC010761.1	lncRNA	17:28721486-28722877	69.36	54.3301	0	89.9321	69.1602	1	2	1
ENSG00000265840	AC010761.5	lncRNA	17:28749730-28750079	26.2843	60.8231	0	65.824	77.3306	1	2	1
ENSG00000271670	AC010998.2	lncRNA	10:120879255-120880667	12.1923	4.14423	0	31.239	31.7598	1	2	1
ENSG00000268677	AC011495.3	lncRNA	19:49688852-49690573	1.05296	1.94928	0	10.951	18.5615	1	2	1
ENSG00000267105	AC011511.3	lncRNA	19:10259108-10260045	50.9255	75.7058	0	56.9833	81.2534	1	2	1
ENSG00000258017	AC011603.3	lncRNA	12:49127781-49188484	9.48057	23.1084	0	246.011	266.509	1	2	1
ENSG00000267007	AC012615.2	lncRNA	19:1815248-1815873	4.83447	23.2694	0	20.5814	20.4291	1	2	1
ENSG00000264112	AC015813.1	lncRNA	17:57989038-57994850	4.19011	3.99709	0	21.4989	26.9804	1	2	1
ENSG00000270871	AC015849.3	lncRNA	17:35816716-35830293	8.28099	12.2641	0	33.5895	30.6733	1	2	1
ENSG00000270894	AC015849.4	lncRNA	17:35818398-35823713	5.40912	4.00543	0	9.47012	17.5467	1	2	1
ENSG00000261822	AC018362.2	lncRNA	15:42567030-42569994	4.87492	3.86778	0	40.901	24.6006	1	2	1
ENSG00000264019	AC018521.2	lncRNA	17:47946801-47948275	21.8291	16.6581	0	20.59	32.3849	1	2	1
ENSG00000260465	AC018557.1	lncRNA	16:66720896-66731785	9.38569	9.10127	0	59.7662	91.0544	1	2	1
ENSG00000267062	AC018761.2	lncRNA	19:12796822-12801849	251.362	286.357	0	117.182	143.478	1	2	1
ENSG00000186019	AC021092.1	lncRNA	19:44103006-44113183	2.52531	3.61779	0	14.5819	9.41298	1	2	1
ENSG00000259544	AC021739.4	lncRNA	15:85726114-85727227	1.93543	2.38862	0	12.365	9.9724	1	2	1
ENSG00000263786	AC022211.2	lncRNA	17:75145260-75146546	3.67684	3.82877	0	13.7045	11.3312	1	2	1
ENSG00000263924	AC022960.1	lncRNA	18:31844387-31845178	4.84475	1.4948	0	15.016	34.7904	1	2	1
ENSG00000258554	AC025162.1	lncRNA	12:55966837-55967474	53.4852	30.7909	0	76.1483	57.3472	1	2	1
ENSG00000257386	AC025257.1	lncRNA	12:74538144-74538633	30.095	17.7269	0	19.6745	11.4484	1	2	1
ENSG00000259884	NR4A1AS	lncRNA	12:52058458-52059503	9.0108	18.0508	0	23.7453	20.6982	1	2	1
ENSG00000257181	AC025423.4	lncRNA	12:68841287-68843237	18.2683	16.7216	0	53.9816	53.3504	1	2	1
ENSG00000253744	AC025442.1	lncRNA	5:66144155-66144795	9.33795	12.5722	0	19.1269	20.6097	1	2	1
ENSG00000259945	AC027682.2	lncRNA	16:67542122-67542963	1.75333	11.3604	0	22.5231	31.672	1	2	1
ENSG00000260894	AC027682.3	lncRNA	16:67542303-67542572	14.3674	26.5974	0	80.3473	150.59	1	2	1
ENSG00000257553	AC034102.4	lncRNA	12:56104613-56113905	105.179	107.753	0	119.407	114.39	1	2	1
ENSG00000259661	AC068831.5	lncRNA	15:90920217-90921186	10.776	8.86623	0	75.7402	78.1869	1	2	1
ENSG00000256364	AC069234.2	lncRNA	12:120697123-120699541	15.0789	13.3715	0	19.8051	14.5971	1	2	1
ENSG00000258199	AC073896.4	lncRNA	12:56162358-56190284	8.94823	9.43869	0	10.6079	11.7798	1	2	1
ENSG00000259375	AC087286.3	lncRNA	15:85579045-85580178	6.61715	7.29162	0	36.0788	42.0655	1	2	1
ENSG00000267615	AC087289.4	lncRNA	17:75943831-75945142	0	0	0	17.3686	16.1434	1	2	1
ENSG00000263165	AC087292.2	lncRNA	17:4163909-4164713	7.6391	14.8489	0	24.2279	38.8898	1	2	1
ENSG00000263986	AC087393.2	lncRNA	17:20999746-21000323	75.2805	82.7462	0	69.9566	89.7247	1	2	1
ENSG00000262533	AC090617.3	lncRNA	17:2042899-2043425	59.2298	28.9073	0	70.5211	81.0604	1	2	1
ENSG00000267458	AC092069.1	lncRNA	19:12944117-12944487	505.832	638.728	0	569.068	604.213	1	2	1
ENSG00000272923	AC092139.1	lncRNA	16:81385462-81387560	4.71655	1.98442	0	26.9603	32.256	1	2	1
ENSG00000226605	AC092567.1	lncRNA	2:62826063-62858438	19.3809	7.17571	0	125.729	129.979	1	2	1
ENSG00000265401	AC093484.3	lncRNA	17:16382151-16382669	647.351	734.715	0	587.116	522.469	1	2	1
ENSG00000269292	AC093503.2	lncRNA	19:46609276-46610779	99.0945	138.704	0	211.6	200.887	1	2	1
ENSG00000264272	AC100786.2	lncRNA	17:74256895-74262020	3.80725	9.16257	0	16.1909	13.2523	1	2	1
ENSG00000249971	AC104116.1	lncRNA	5:138347026-138349641	21.5377	29.379	0	45.0055	30.8467	1	2	1
ENSG00000259366	AC108449.2	lncRNA	8:29055934-29056685	5.41209	6.26192	0	29.0923	63.0277	1	2	1
ENSG00000260853	AC109460.2	lncRNA	16:28952815-28966883	9.25081	10.4582	0	23.9556	34.0311	1	2	1
ENSG00000269888	AC112491.1	lncRNA	3:161429111-161429613	108.564	76.2969	0	157.512	238.262	1	2	1
ENSG00000261779	AC113208.5	lncRNA	15:75211300-75212167	7.30103	6.75798	0	48.8467	18.142	1	2	1
ENSG00000261604	AC114947.2	lncRNA	5:43287600-43290839	26.3666	24.4557	0	100.381	110.167	1	2	1
ENSG00000255839	AC117503.1	lncRNA	12:123707601-123708386	7.83902	3.62798	0	19.995	39.3001	1	2	1
ENSG00000257497	AC121761.1	lncRNA	12:75483453-75489820	2.77257	4.44833	0	13.1394	8.66486	1	2	1
ENSG00000263069	RNF213-AS1	lncRNA	17:80351827-80415168	6.37735	5.70545	0	21.0606	23.496	1	2	1
ENSG00000265334	AC130324.2	lncRNA	17:30834324-30863028	9.23023	4.52312	0	32.8666	40.694	1	2	1
ENSG00000260570	AC133550.2	lncRNA	16:28830611-28837200	109.755	187.38	0	381.757	392.314	1	2	1
ENSG00000278133	AC135050.6	lncRNA	16:31122234-31124064	6.95918	13.3968	0	23.4478	13.5936	1	2	1
ENSG00000272742	AC135457.1	lncRNA	5:139364676-139369717	25.1063	37.941	0	34.9127	30.3524	1	2	1
ENSG00000257000	AC137590.1	lncRNA	12:132077802-132080460	0.80829	2.24451	0	12.8214	13.962	1	2	1
ENSG00000223343	AC137630.1	lncRNA	3:48985048-48989988	7.75322	8.68737	0	18.5549	20.9901	1	2	1
ENSG00000263585	AC145207.4	lncRNA	17:81932397-81933058	93.6076	94.6022	0	55.7065	65.2315	1	2	1
ENSG00000236263	AC234582.2	lncRNA	1:155211150-155213819	23.9355	28.1431	0	28.0624	23.6645	1	2	1
ENSG00000277501	AC243571.2	lncRNA	17:37642946-37684252	12.2257	9.25879	0	16.7738	20.1856	1	2	1
ENSG00000259081	AF111169.3	lncRNA	14:76774283-76781518	3.409	9.86681	0	26.125	23.0017	1	2	1
ENSG00000231125	AF129075.2	lncRNA	21:29058072-29060095	2.79851	2.2203	0	13.0091	24.2086	1	2	1
ENSG00000228274	AL021707.2	lncRNA	22:38667584-38681847	8.94877	7.63412	0	14.3457	17.2025	1	2	1
ENSG00000241954	AL021937.4	lncRNA	22:32383785-32385631	0.333058	7.75487	0	17.8179	21.1035	1	2	1
ENSG00000228170	AL031963.1	lncRNA	6:3138393-3153062	7.20196	12.4437	0	14.8139	9.02044	1	2	1
ENSG00000226698	AL034380.1	lncRNA	1:26876132-26878245	17.7104	20.4913	0	8.31548	19.3103	1	2	1
ENSG00000234147	AL035446.1	lncRNA	6:140845957-140852924	32.0874	14.8503	0	8.14228	13.7442	1	2	1
ENSG00000246451	AL049840.2	lncRNA	14:103682361-103684015	6.10192	2.91513	0	22.5203	26.9581	1	2	1
ENSG00000234961	AL133415.1	lncRNA	10:17233324-17234833	17.8465	15.6496	0	13.7235	15.9115	1	2	1
ENSG00000269967	AL136115.2	lncRNA	1:31851912-31921841	7.69585	5.83205	0	15.3603	12.3969	1	2	1
ENSG00000244332	AL138759.1	lncRNA	10:94577438-94611238	6.41338	2.09446	0	23.8034	39.353	1	2	1
ENSG00000228606	AL139011.1	lncRNA	1:160261740-160263328	10.5903	6.41867	0	21.2948	26.4435	1	2	1
ENSG00000259049	AL139317.3	lncRNA	14:52775236-52777740	9.36581	7.95393	0	39.1604	8.0479	1	2	1
ENSG00000258504	AL157871.1	lncRNA	14:100291116-100294656	10.1911	4.76589	0	13.3131	14.1356	1	2	1
ENSG00000258985	AL352979.2	lncRNA	14:53036754-53038251	7.20939	16.0156	0	66.8126	88.2278	1	2	1
ENSG00000203469	AL354956.1	lncRNA	1:10458554-10459338	16.0887	10.7553	0	36.598	16.4823	1	2	1
ENSG00000258908	AL355075.3	lncRNA	14:20474788-20477089	102.083	84.6628	0	145.29	137.861	1	2	1
ENSG00000254571	AL358937.1	lncRNA	9:99915076-99929896	14.0267	6.49168	0	46.5925	18.2342	1	2	1
ENSG00000240527	AL365273.1	lncRNA	10:95833507-95873758	2.74354	7.90211	0	29.4376	18.8626	1	2	1
ENSG00000226647	AL365356.1	lncRNA	10:5712173-5744067	6.6076	4.5498	0	24.5328	22.6612	1	2	1
ENSG00000243960	AL390195.2	lncRNA	1:111438637-111441364	5.39697	3.66208	0	38.647	35.497	1	2	1
ENSG00000224645	AL391069.1	lncRNA	1:151340647-151341966	36.3422	39.2455	0	47.728	44.2088	1	2	1
ENSG00000234160	AL513165.1	lncRNA	9:37509149-37510299	2.57881	4.774	0	0	34.4156	1	2	1
ENSG00000259357	AL590133.2	lncRNA	1:150965244-150966256	32.7108	25.6443	0	25.4754	33.9802	1	2	1
ENSG00000223356	AL590666.1	lncRNA	1:156712211-156713174	2.05117	1.8986	0	21.9455	25.7259	1	2	1
ENSG00000242861	AL591895.1	lncRNA	1:225840882-225846522	3.22983	4.4844	0	17.1712	16.0308	1	2	1
ENSG00000232611	AL683813.2	lncRNA	X:136840930-136847797	2.88767	2.47174	0	11.1348	14.9535	1	2	1
ENSG00000257270	AL928654.2	lncRNA	14:105467792-105470617	17.5476	35.1918	0	54.8974	42.3952	1	2	1
ENSG00000230002	ALMS1-IT1	lncRNA	2:73456763-73459482	6.09139	3.33696	0	21.2393	22.5867	1	2	1
ENSG00000246889	AP000487.1	lncRNA	11:70372245-70398488	11.728	18.0321	0	19.0379	28.4651	1	2	1
ENSG00000255893	AP000786.1	lncRNA	11:94472907-94473570	3.12347	3.46938	0	17.9779	8.9238	1	2	1
ENSG00000254422	AP000942.2	lncRNA	11:102229850-102230922	3.33427	6.6869	0	21.923	3.29346	1	2	1
ENSG00000254452	AP001107.2	lncRNA	11:66276778-66277492	33.2265	55.995	0	22.6523	23.7671	1	2	1
ENSG00000254762	AP001107.7	lncRNA	11:66267634-66268129	12.2271	25.4646	0	34.5919	37.6319	1	2	1
ENSG00000254873	AP001267.1	lncRNA	11:118397094-118401895	8.31836	9.5807	0	48.4674	43.2574	1	2	1
ENSG00000254694	AP001893.1	lncRNA	11:126208610-126209027	0	0	0	14.7834	10.265	1	2	1
ENSG00000255539	AP002336.3	lncRNA	11:70324870-70327209	10.033	1.32668	0	32.5693	37.7402	1	2	1
ENSG00000254682	AP002387.2	lncRNA	11:71448673-71452157	15.8467	8.70913	0	17.9458	7.943	1	2	1
ENSG00000245385	AP003396.1	lncRNA	11:119336248-119337309	31.8344	28.7478	0	23.819	18.6702	1	2	1
ENSG00000254307	AP003692.1	lncRNA	8:94791642-94793106	6.33767	3.51771	0	26.1669	14.9791	1	2	1
ENSG00000244124	ATP1B3-AS1	lncRNA	3:141918251-141919021	5.44075	2.51803	0	18.2051	33.6076	1	2	1
ENSG00000251224	CNOT10-AS1	lncRNA	3:32730634-32737454	3.58883	10.7961	0	18.4098	17.1683	1	2	1
ENSG00000262372	CR936218.1	lncRNA	17:46035312-46035770	0	2.08452	0	16.2348	6.02766	1	2	1
ENSG00000269926	DDIT4-AS1	lncRNA	10:72274914-72275980	34.1233	52.3023	0	40.2959	38.1437	1	2	1
ENSG00000253618	GRPEL2-AS1	lncRNA	5:149348115-149357642	9.52329	3.3056	0	12.1018	10.129	1	2	1
ENSG00000258441	LINC00641	lncRNA	14:21200078-21206900	2.52323	3.26214	0	39.4253	30.7433	1	2	1
ENSG00000232442	MHENCR	lncRNA	20:63627226-63628824	25.6777	20.714	0	15.0979	14.8787	1	2	1
ENSG00000270069	MIR222HG	lncRNA	X:45745210-45770274	16.5404	15.7719	0	50.7624	51.6658	1	2	1
ENSG00000248256	OCIAD1-AS1	lncRNA	4:48852007-48860203	16.4841	6.10318	0	5.64851	26.245	1	2	1
ENSG00000227751	RCC2-AS1	lncRNA	1:17406759-17407382	161.347	157.206	0	31.9229	16.9115	1	2	1
ENSG00000235663	SAPCD1-AS1	lncRNA	6:31764309-31765588	7.31642	4.23264	0	28.5732	27.2662	1	2	1
ENSG00000240373	SEC62-AS1	lncRNA	3:169978535-169985715	0	1.51483	0	15.0582	17.4098	1	2	1
ENSG00000260260	SNHG19	lncRNA	16:2154796-2155358	260.633	222.57	0	210.217	198.694	1	2	1
ENSG00000266402	SNHG25	lncRNA	17:64145969-64146476	8044.96	7640.49	0	2485.01	15518.5	1	2	1
ENSG00000255198	SNHG9	lncRNA	16:1964958-1965509	469.725	401.925	0	383.305	399.708	1	2	1
ENSG00000226890	Z97652.1	lncRNA	16:1625627-1626160	1.84452	6.82931	0	25.6899	48.0928	1	2	1
ENSG00000265168	AC005726.3	lncRNA	17:28573116-28574243	23.7382	43.945	0	16.5413	29.0781	1	2	1
ENSG00000227409	ZMYM4-AS1	lncRNA	1:35358821-35366077	17.5119	14.5031	0	28.8818	51.5671	1	2	1
ENSG00000273300	AC000068.3	lncRNA	22:19454178-19454605	2.10592	5.84785	0	30.3496	29.1846	1	1	1
ENSG00000272072	AC004492.1	lncRNA	7:107192558-107193300	0.876625	2.02855	0	9.39809	18.9507	1	1	1
ENSG00000270157	AC004918.5	lncRNA	7:141662921-141663846	1.96387	1.8178	0	14.3918	17.0679	1	1	1
ENSG00000273055	AC005046.2	lncRNA	7:107942115-107942740	2.23863	6.78618	0	13.4917	26.6268	1	1	1
ENSG00000268713	AC005261.3	lncRNA	19:57261353-57262738	1.75484	4.23522	0	10.2373	14.184	1	1	1
ENSG00000274561	AC005332.3	lncRNA	17:68131461-68131907	3.88345	1.7973	0	12.9369	16.4858	1	1	1
ENSG00000278730	AC005332.6	lncRNA	17:68126665-68129586	4.61105	4.75125	0	23.6125	18.8855	1	1	1
ENSG00000277602	AC005363.2	lncRNA	16:1971654-1971896	4.33618	12.0409	0	10.3158	38.425	1	1	1
ENSG00000266538	AC005838.3	lncRNA	17:15530772-15531089	0	11.2313	0	6.74295	16.8239	1	1	1
ENSG00000273489	AC008264.2	lncRNA	7:131493963-131497694	3.28446	3.35038	0	34.1634	36.695	1	1	1
ENSG00000261266	AC008870.3	lncRNA	16:23687048-23687689	7.01014	6.98785	0	10.7395	13.9913	1	1	1
ENSG00000275857	AC009133.4	lncRNA	16:29804429-29804990	13.1907	15.2619	0	40.6914	45.801	1	1	1
ENSG00000277978	AC010542.6	lncRNA	16:66565619-66566001	17.099	15.8272	0	19.948	18.4798	1	1	1
ENSG00000271976	AC012467.2	lncRNA	3:53858993-53861576	2.48383	2.20712	0	24.9637	20.1505	1	1	1
ENSG00000271980	AC012640.6	lncRNA	5:10264596-10267146	23.777	28.1633	0	11.9013	12.6814	1	1	1
ENSG00000264558	AC015674.1	lncRNA	17:47682416-47682683	122.559	122.399	0	331.731	293.213	1	1	1
ENSG00000273275	AC017083.2	lncRNA	2:68179832-68180532	12.358	12.7586	0	31.612	23.7872	1	1	1
ENSG00000275097	AC024940.6	lncRNA	12:31280421-31280895	34.0163	29.2239	0	72.2774	59.3187	1	1	1
ENSG00000274227	AC073575.4	lncRNA	12:112018803-112019430	1.67106	0.515589	0	14.2113	16.5739	1	1	1
ENSG00000269984	AC078795.1	lncRNA	3:169777191-169780334	3.86078	2.68021	0	24.1415	16.4217	1	1	1
ENSG00000272990	AC084036.1	lncRNA	3:156523739-156524247	9.2869	8.59613	0	17.2555	25.6389	1	1	1
ENSG00000275854	AC084824.5	lncRNA	12:32736929-32737660	2.6846	0.828305	0	12.9168	29.2071	1	1	1
ENSG00000272335	AC093297.2	lncRNA	5:44826075-44828592	3.68472	3.41859	0	9.41735	12.9764	1	1	1
ENSG00000272936	AC096586.1	lncRNA	4:44704404-44704965	3.29767	6.71524	0	17.2292	23.8834	1	1	1
ENSG00000277728	AC097641.2	lncRNA	17:73202967-73203431	4.52033	5.02092	0	32.8595	33.371	1	1	1
ENSG00000273437	AC108673.3	lncRNA	3:129163605-129163940	7.06342	8.17254	0	23.5859	19.4672	1	1	1
ENSG00000262652	AC124283.3	lncRNA	17:82578022-82578616	3.01979	2.23614	0	21.2358	12.3991	1	1	1
ENSG00000273568	AC131009.3	lncRNA	12:131934641-131934928	15.7706	21.8963	0	17.0848	18.2135	1	1	1
ENSG00000183562	AC131971.1	lncRNA	11:2989862-2991344	6.65417	4.9616	0	15.2893	11.5266	1	1	1
ENSG00000275910	AC138932.6	lncRNA	16:15015827-15016390	2.6235	4.85673	0	33.8053	20.4938	1	1	1
ENSG00000262049	AC139530.1	lncRNA	17:81701323-81703300	10.3959	10.1161	0	11.2863	13.9717	1	1	1
ENSG00000272379	AL008729.2	lncRNA	6:13290017-13290490	3.496	0.80899	0	17.2684	8.54059	1	1	1
ENSG00000272316	AL021368.2	lncRNA	6:57908559-57913911	2.27354	3.01139	0	16.8011	19.9842	1	1	1
ENSG00000260418	AL023284.4	lncRNA	6:136335713-136336087	1.37581	1.27347	0	25.7595	26.4651	1	1	1
ENSG00000273951	AL031667.3	lncRNA	20:41485570-41486225	0.522562	0.483693	0	19.8266	10.1655	1	1	1
ENSG00000260257	AL035071.1	lncRNA	20:32856620-32858751	2.82068	3.519	0	22.533	29.8377	1	1	1
ENSG00000261409	AL035425.4	lncRNA	X:108719948-108724944	6.50239	8.86048	0	24.1343	27.6557	1	1	1
ENSG00000275632	AL035461.3	lncRNA	20:6000417-6000941	1.47082	6.80707	0	18.4301	20.3817	1	1	1
ENSG00000269940	AL049840.5	lncRNA	14:103694559-103695170	3.47299	2.14311	0	11.7567	10.6737	1	1	1
ENSG00000270108	AL049840.7	lncRNA	14:103687575-103688127	1.35302	1.87858	0	15.9255	8.18963	1	1	1
ENSG00000272909	AL122035.2	lncRNA	14:64440368-64442238	2.45167	3.56339	0	14.9641	14.4734	1	1	1
ENSG00000276334	AL133243.2	lncRNA	2:32521926-32523547	2.16745	3.24084	0	31.0076	21.1863	1	1	1
ENSG00000278041	AL133325.3	lncRNA	20:21499260-21502934	8.24376	8.38734	0	12.4421	13.5882	1	1	1
ENSG00000272033	AL136984.1	lncRNA	1:167379107-167381000	0.979319	1.29497	0	13.8841	10.6846	1	1	1
ENSG00000271914	AL139286.1	lncRNA	1:35929719-35930115	7.32588	2.26032	0	20.8979	41.1381	1	1	1
ENSG00000274421	AL162390.2	lncRNA	9:70310874-70312120	2.26636	3.35646	0	35.1946	23.5496	1	1	1
ENSG00000273373	AL355488.1	lncRNA	1:110370153-110373003	12.9534	10.2535	0	33.088	35.0546	1	1	1
ENSG00000273221	AL355816.2	lncRNA	1:111184414-111185061	7.97947	5.41636	0	18.3845	17.0227	1	1	1
ENSG00000260948	AL390195.3	lncRNA	1:111431045-111433068	4.80678	4.44925	0	52.332	56.0915	1	1	1
ENSG00000276573	AL442067.1	lncRNA	13:97435945-97436168	11.2429	10.4066	0	15.6086	29.0558	1	1	1
ENSG00000271833	AL445222.2	lncRNA	9:127366769-127367397	5.0014	5.14377	0	14.0793	25.7308	1	1	1
ENSG00000272540	AL662797.2	lncRNA	6:30723104-30723877	155.438	174.378	0	83.3104	87.1944	1	1	1
ENSG00000276505	AP000892.3	lncRNA	11:117297004-117297328	1.91507	0	0	3.11889	20.3292	1	1	1
ENSG00000273284	AP001033.4	lncRNA	18:9259387-9260390	1.47712	0.5469	0	18.772	17.0816	1	1	1
ENSG00000269463	AP001160.4	lncRNA	11:62807681-62808063	1.31531	1.21747	0	9.68937	18.0032	1	1	1
ENSG00000269570	AP001350.1	lncRNA	11:58611118-58612642	1.78964	3.64435	0	26.531	23.9771	1	1	1
ENSG00000270116	AP001429.1	lncRNA	21:37100813-37101343	7.2194	0.668241	0	14.9118	30.6281	1	1	1
ENSG00000116652	DLEU2L	lncRNA	1:63547081-63550636	0.976163	1.11012	0	14.723	14.0523	1	1	1
ENSG00000272523	LINC01023	lncRNA	5:108727824-108728260	15.1863	6.5598	0	19.7838	18.72	1	1	1
ENSG00000281691	RBM5-AS1	lncRNA	3:50099602-50100988	9.59182	3.89354	0	86.451	77.9047	1	1	1
ENSG00000254911	SCARNA9	lncRNA	11:93721512-93721865	89.095	88.4989	0	27.5229	42.6609	1	1	1
ENSG00000253352	TUG1	protein_coding	22:30969244-30979395	21.5206	18.8074	0	52.1206	48.4698	1	4	1
ENSG00000178440	TIMM23B-AGAP6	lncRNA	10:49942055-50011654	9.43496	4.84564	0	32.3649	20.9759	1	18	0
ENSG00000237298	TTN-AS1	lncRNA	2:178521182-178779963	16.3725	15.9487	0	50.7487	48.8012	1	17	0
ENSG00000248724	NPHP3-AS1	lncRNA	3:132721749-132874223	0.858639	0.635818	0	13.9079	8.8734	1	11	0
ENSG00000287151	C2orf27A	lncRNA	2:131647989-131767404	6.28775	5.84482	0	17.7235	11.8992	1	10	0
ENSG00000285702	AC211476.11	lncRNA	7:73039695-73069506	4.26896	3.83399	0	8.8505	14.3028	1	7	0
ENSG00000286827	AC072026.2	lncRNA	3:120811529-120908093	11.4994	11.1174	0	9.85513	12.9922	1	6	0
ENSG00000265794	AC005899.5	lncRNA	17:32324430-32360700	32.7986	38.8838	0	186.673	199.925	1	5	0
ENSG00000263917	AC011825.3	lncRNA	18:32018828-32111779	5.02268	8.11957	0	24.9278	23.8182	1	5	0
ENSG00000285190	AC018754.1	lncRNA	5:87412341-87499340	12.7507	7.67724	0	27.9036	21.6303	1	5	0
ENSG00000258725	PRC1-AS1	lncRNA	15:90966339-90988625	64.2027	57.2724	0	401.014	389.156	1	5	0
ENSG00000204387	SNHG32	lncRNA	6:31834607-31839766	45.1826	49.2335	0	161.468	132.307	1	5	0
ENSG00000240758	AC010655.2	lncRNA	7:128455936-128469197	7.87816e-06	7.6374e-05	0	8.60043	14.3399	1	4	0
ENSG00000285728	AC098484.4	lncRNA	1:42658686-42682160	2.2111	1.92961	0	16.6685	21.2894	1	4	0
ENSG00000286051	AC244102.3	lncRNA	X:152769763-152792268	4.80094	2.15025	0	16.2551	14.9084	1	4	0
ENSG00000251143	AP002490.1	lncRNA	11:72014290-72020910	5.22264	8.63634	0	31.0368	29.7048	1	4	0
ENSG00000234945	GTF3C2-AS1	lncRNA	2:27335519-27342599	7.66275	7.49207	0	12.373	18.3831	1	4	0
ENSG00000215424	MCM3AP-AS1	lncRNA	21:46229195-46259390	11.9112	15.8175	0	21.4933	21.3142	1	4	0
ENSG00000262211	AC008914.1	lncRNA	5:55936142-55941727	9.94426	3.31365	0	24.4838	32.2247	1	3	0
ENSG00000285600	AC023593.1	lncRNA	3:127620105-127629049	11.2909	18.523	0	13.971	13.7307	1	3	0
ENSG00000259668	AC066613.1	lncRNA	15:51455267-51460582	1.32533	0.843478	0	16.923	20.1581	1	3	0
ENSG00000251556	AC091887.1	lncRNA	5:146099405-146120412	0	3.70094	0	28.958	19.8455	1	3	0
ENSG00000286808	AC092338.3	lncRNA	16:22331038-22342938	2.38651	1.7672	0	9.90557	12.0041	1	3	0
ENSG00000270094	AL670729.1	lncRNA	1:228394289-228396967	11.0755	7.88592	0	13.9056	13.0299	1	3	0
ENSG00000235910	APOA1-AS	lncRNA	11:116836116-116856018	0.941544	1.74302	0	13.9679	15.372	1	3	0
ENSG00000266975	FARSA-AS1	lncRNA	19:12930521-12933296	4.39235	0	0	9.31162	12.9677	1	3	0
ENSG00000239718	HLTF-AS1	lncRNA	3:149086331-149102823	6.67376	3.08868	0	10.5684	17.2914	1	3	0
ENSG00000263388	AC002347.2	lncRNA	17:10680733-10683988	27.7344	12.8358	0	91.2451	42.941	1	2	0
ENSG00000261872	AC002558.2	lncRNA	17:47169825-47171049	5.02575	4.18674	0	18.6048	17.0994	1	2	0
ENSG00000266341	AC004477.2	lncRNA	17:48060382-48060669	0	34.3151	0	10.8753	30.3353	1	2	0
ENSG00000274177	AC004528.2	lncRNA	19:1010220-1010907	4.97689	6.44938	0	14.0671	13.6258	1	2	0
ENSG00000285704	AC004765.1	lncRNA	12:865287-867139	0.246732	1.82704	0	13.7926	17.3027	1	2	0
ENSG00000262429	AC004771.3	lncRNA	17:4967994-4968822	5.22469	6.4481	0	16.0559	28.572	1	2	0
ENSG00000285926	AC005082.2	lncRNA	7:23200130-23206059	5.39266	4.99155	0	9.72649	13.9634	1	2	0
ENSG00000269151	AC007193.3	lncRNA	19:46390514-46390852	109.602	46.1134	0	262.262	156.271	1	2	0
ENSG00000287202	AC008119.1	lncRNA	12:108532073-108539738	2.27257	1.80303	0	12.5997	14.1077	1	2	0
ENSG00000260185	AC009097.1	lncRNA	16:71655026-71664212	0	1.07493	0	8.22863	16.3289	1	2	0
ENSG00000253722	AC010834.1	lncRNA	8:93733215-93734022	11.979	10.2009	0	19.0292	29.2668	1	2	0
ENSG00000286037	AC011479.5	lncRNA	19:38290116-38292423	22.5463	27.1301	0	12.7096	9.94555	1	2	0
ENSG00000267406	AC011509.1	lncRNA	19:14267806-14269377	0	0	0	0	28.6422	1	2	0
ENSG00000259670	AC012379.1	lncRNA	15:48783189-48784121	0	1.07493	0	15.6735	8.26846	1	2	0
ENSG00000234149	AC018511.2	lncRNA	10:75003054-75025174	0	0	0	38.2499	0	1	2	0
ENSG00000285879	AC018628.3	lncRNA	17:62035943-62040352	2.51286	3.22055	0	23.0821	15.9187	1	2	0
ENSG00000267791	AC018761.4	lncRNA	19:12688921-12689238	12.2271	14.147	0	36.8644	34.5975	1	2	0
ENSG00000287086	AC034193.1	lncRNA	3:10149985-10153326	6.5794	9.92448	0	22.7056	24.7935	1	2	0
ENSG00000286223	AC064836.3	lncRNA	2:202302121-202303614	21.136	17.1781	0	104.923	113.914	1	2	0
ENSG00000258048	AC073569.2	lncRNA	12:79690143-79778451	21.743	14.3755	0	48.999	49.0482	1	2	0
ENSG00000265393	AC084125.4	lncRNA	8:144512566-144513672	0	4.80056	0	8.94081	15.5255	1	2	0
ENSG00000254577	AC087276.2	lncRNA	11:43390282-43395495	0	10.1242	0	58.7166	0	1	2	0
ENSG00000254898	AC087362.1	lncRNA	8:38335980-38337551	3.06347	3.78081	0	23.7804	32.1016	1	2	0
ENSG00000259238	AC092755.2	lncRNA	15:59688516-59689418	7.10686	3.28912	0	32.6399	9.66725	1	2	0
ENSG00000242396	AC096536.2	lncRNA	1:54886874-54888001	15.2341	21.1514	0	16.6785	19.8322	1	2	0
ENSG00000288066	AC097448.1	lncRNA	2:151796687-151798688	2.07522	1.92086	0	15.0879	9.99949	1	2	0
ENSG00000286161	AC104066.5	lncRNA	4:52712712-52722377	22.0723	14.8586	0	24.8288	15.2937	1	2	0
ENSG00000286360	AC107081.5	lncRNA	2:61878939-61881353	4.26756	4.60849	0	20.1157	20.6635	1	2	0
ENSG00000287061	AC124248.2	lncRNA	15:90811527-90815544	3.56651	3.57634	0	16.0005	19.0568	1	2	0
ENSG00000259813	AC138028.3	lncRNA	16:88696500-88698610	32.663	30.2335	0	114.368	106.371	1	2	0
ENSG00000262831	AC145207.3	lncRNA	17:81843164-81843958	80.3806	99.8728	0	66.2323	96.0388	1	2	0
ENSG00000234478	ACBD3-AS1	lncRNA	1:226148002-226155071	14.2217	8.55655	0	57.8778	59.5599	1	2	0
ENSG00000286018	AF129075.4	lncRNA	21:29063445-29064368	3.13203	3.31322	0	22.6834	30.1913	1	2	0
ENSG00000261641	AL031600.3	lncRNA	16:1445342-1446519	5.64602	5.70117	0	11.2041	12.1444	1	2	0
ENSG00000240591	AL096701.3	lncRNA	22:31452880-31464304	9.58398	10.3919	0	41.2047	37.1098	1	2	0
ENSG00000285830	AL109628.2	lncRNA	14:39147832-39151363	4.16692	4.30202	0	10.6725	11.8778	1	2	0
ENSG00000259515	AL117209.1	lncRNA	14:102933573-102937177	2.64642	5.2491	0	16.7183	18.0456	1	2	0
ENSG00000258800	AL136038.4	lncRNA	14:63598873-63599248	10.9302	10.1172	0	10.5298	22.8541	1	2	0
ENSG00000259321	AL136295.2	lncRNA	14:24139444-24140444	3.04002	2.00993	0	16.1903	21.8827	1	2	0
ENSG00000233589	AL138789.1	lncRNA	1:68479128-68483539	6.8682	4.91249	0	58.5117	36.9086	1	2	0
ENSG00000273149	AL138963.4	lncRNA	13:45340038-45341183	133.405	106.734	0	199.875	192.488	1	2	0
ENSG00000286859	AL158214.2	lncRNA	1:230692532-230696888	4.82542	3.89387	0	16.5049	17.7727	1	2	0
ENSG00000285935	AL159978.1	lncRNA	13:26685639-26698804	2.96813	2.47262	0	14.5692	13.1663	1	2	0
ENSG00000228830	AL160408.2	lncRNA	1:234607007-234609483	16.391	22.3115	0	13.863	16.553	1	2	0
ENSG00000285608	AL161665.1	lncRNA	14:32149175-32158008	2.72256	2.21576	0	34.5788	36.9258	1	2	0
ENSG00000235298	AL354733.3	lncRNA	9:83972232-83975777	17.0066	20.9888	0	74.1969	71.9294	1	2	0
ENSG00000232335	AL354864.1	lncRNA	1:35739388-35743576	2.81055	2.6015	0	22.1387	22.7957	1	2	0
ENSG00000287808	AL355999.1	lncRNA	1:182837184-182839561	2.07574	0.823435	0	18.8223	15.7847	1	2	0
ENSG00000258687	AL358334.1	lncRNA	14:50848121-50865659	0	0	0	0	22.1448	1	2	0
ENSG00000232682	AL592430.2	lncRNA	10:60050667-60060743	1.5843	0.65176	0	12.9553	16.3381	1	2	0
ENSG00000227230	AL606534.1	lncRNA	1:243135897-243140588	10.3438	6.90249	0	62.757	79.4583	1	2	0
ENSG00000249456	AL731577.2	lncRNA	10:124917142-124942881	5.65047	4.0565	0	12.0168	9.91218	1	2	0
ENSG00000255843	AP000593.3	lncRNA	11:72302138-72302965	2.51874	2.91424	0	14.128	11.266	1	2	0
ENSG00000254662	AP000781.1	lncRNA	11:57325602-57327958	8.49194	1.96508	0	12.8692	11.9709	1	2	0
ENSG00000236883	AP001615.1	lncRNA	21:41739372-41741308	11.8892	17.7771	0	18.8209	22.3703	1	2	0
ENSG00000245970	AP003352.1	lncRNA	8:98041725-98044121	34.9497	31.86	0	50.5033	51.6648	1	2	0
ENSG00000256007	ARAP1-AS1	lncRNA	11:72685074-72693808	16.5517	15.3205	0	19.9168	14.6326	1	2	0
ENSG00000230337	EXOSC10-AS1	lncRNA	1:11099674-11102100	12.4651	6.33084	0	40.4113	41.4057	1	2	0
ENSG00000235512	TAB3-AS2	lncRNA	X:30854320-30854707	10.0291	11.6039	0	54.2247	20.8928	1	2	0
ENSG00000225822	UBXN7-AS1	lncRNA	3:196431384-196432530	9.00862	13.1034	0	20.3681	15.1511	1	2	0
ENSG00000227782	AC002553.1	lncRNA	17:16040471-16041273	1.97227	2.55579	0	20.3031	33.9818	1	1	0
ENSG00000271452	AC005034.6	lncRNA	2:75669988-75670454	3.58883	4.98283	0	16.1394	21.4498	1	1	0
ENSG00000272807	AC007038.1	lncRNA	2:210028416-210029156	4.83937	6.92273	0	16.2044	23.5923	1	1	0
ENSG00000271797	AC008494.3	lncRNA	5:115262504-115263448	4.7839	3.54245	0	15.4297	13.9549	1	1	0
ENSG00000269246	AC011445.2	lncRNA	19:39341772-39341945	146.422	184.815	0	226.072	189.963	1	1	0
ENSG00000272661	AC021097.1	lncRNA	7:151240398-151240972	5.09169	10.6042	0	42.0053	39.1314	1	1	0
ENSG00000267601	AC022966.1	lncRNA	17:78855477-78855844	22.9327	18.5735	0	20.0474	28.1478	1	1	0
ENSG00000271870	AC024060.2	lncRNA	3:3152941-3153435	0.811062	2.2522	0	21.885	15.1846	1	1	0
ENSG00000287710	AC067852.5	lncRNA	17:42577824-42578366	18.8036	11.6033	0	16.7561	14.4533	1	1	0
ENSG00000270147	AC068620.2	lncRNA	4:56396311-56396871	7.60584	4.59138	0	21.8883	27.6104	1	1	0
ENSG00000277299	AC084876.1	lncRNA	12:109948388-109949029	2.15697	1.4974	0	12.5223	15.372	1	1	0
ENSG00000274630	AC125257.2	lncRNA	17:41867580-41867736	153.722	195.647	0	1082.61	638.83	1	1	0
ENSG00000276250	AC127024.6	lncRNA	17:30803653-30804077	6.4032	3.95128	0	21.192	10.5964	1	1	0
ENSG00000275185	AC130324.3	lncRNA	17:30899109-30899651	15.3215	13.5372	0	65.4275	47.3112	1	1	0
ENSG00000272182	AC135507.1	lncRNA	3:58428254-58428815	1.9786	3.66286	0	11.573	11.9953	1	1	0
ENSG00000269971	AL020997.2	lncRNA	1:27773857-27774041	10.7329	0	0	34.3976	0	1	1	0
ENSG00000261431	AL023803.1	lncRNA	20:38961924-38962111	40.5954	0	0	54.3579	25.4221	1	1	0
ENSG00000273262	AL121928.1	lncRNA	10:102483038-102483559	4.45399	2.06135	0	12.982	13.8043	1	1	0
ENSG00000272114	AL136131.3	lncRNA	6:43770428-43770616	29.8914	27.668	0	145.769	61.23	1	1	0
ENSG00000269125	AL137002.1	lncRNA	13:113165001-113165183	22.296	0	0	18.1709	33.9905	1	1	0
ENSG00000271730	AL390208.1	lncRNA	6:108998481-108999125	1.60673	1.48722	0	22.979	17.3757	1	1	0
ENSG00000282977	PCBP2-OT1	lncRNA	12:53464467-53465057	3.05095	5.08323	0	47.9891	47.5075	1	1	0
ENSG00000256628	ZBTB11-AS1	lncRNA	3:101676474-101679217	3.72385	3.3607	0	14.0477	13.4425	1	1	0
ENSG00000221269	MIR1302-8	miRNA	9:97363553-97363681	0	0	0	0	268.663	1	1	0
ENSG00000207870	MIR221	miRNA	X:45746156-45746266	0	0	0	0	945.105	1	1	0
ENSG00000275022	MIR6753	miRNA	11:68044793-68044957	0	29.7626	0	55.6552	34.7707	1	1	0
ENSG00000274817	AC012531.4	misc_RNA	12:53968001-53968178	0	0	0	52.4324	0	1	1	0
ENSG00000202382	AC062037.1	misc_RNA	2:85367584-85367686	0	0	0	8668.03	0	1	1	0
ENSG00000200874	AC211429.1	misc_RNA	7:75513024-75513126	0	0	0	0	8068.98	1	1	0
ENSG00000201047	AL731563.1	misc_RNA	10:73082493-73082595	0	0	0	0	8068.98	1	1	0
ENSG00000202078	AL513282.1	misc_RNA	1:160326103-160326216	124.765	57.7426	0	1460.43	2030.97	1	1	0
ENSG00000222881	AC080112.1	misc_RNA	17:40391231-40391338	0	0	0	1910.01	0	1	1	0
ENSG00000207195	AC131953.1	misc_RNA	4:40826654-40826765	0	0	0	921.085	0	1	1	0
ENSG00000278028	AL591926.6	misc_RNA	9:41672294-41672406	0	0	0	831.549	0	1	1	0
ENSG00000199875	AP003499.1	misc_RNA	11:93719602-93719715	0	0	0	0	752.5	1	1	0
ENSG00000202222	AL033527.1	misc_RNA	1:39881565-39881678	0	0	0	0	708.672	1	1	0
ENSG00000202461	AL096840.1	misc_RNA	1:12024011-12024124	0	0	0	700.773	0	1	1	0
ENSG00000207380	AL035461.1	misc_RNA	20:5964537-5964650	0	0	0	0	671.432	1	1	0
ENSG00000207326	AL356583.1	misc_RNA	1:246426005-246426119	0	0	0	618.58	0	1	1	0
ENSG00000201207	AL662899.1	misc_RNA	6:31663287-31663401	0	0	0	0	580.338	1	1	0
ENSG00000276105	AC021424.3	misc_RNA	11:2674096-2674292	0	0	0	32.9078	7.67876	1	1	0
ENSG00000276015	AC021424.2	misc_RNA	11:2697850-2698076	48.4554	4.98347	0	31.642	29.3893	1	1	0
ENSG00000277913	AL137060.9	misc_RNA	13:50044648-50044768	0	0	0	1259.96	0	1	1	0
ENSG00000276884	AL109925.3	misc_RNA	1:63548976-63549112	63.0782	0	0	0	127.345	1	1	0
ENSG00000276722	AL132655.6	misc_RNA	20:58842432-58842546	0	55.8794	0	0	572.916	1	1	0
ENSG00000276680	AL109755.2	misc_RNA	6:144007226-144007464	0	0	0	20.0217	3.76111	1	1	0
ENSG00000277524	AC009014.3	misc_RNA	5:136133911-136134035	0	0	0	196.226	0	1	1	0
ENSG00000273948	AC020558.3	misc_RNA	17:17675365-17675522	0	0	0	0	31.1528	1	1	0
ENSG00000273623	AC005045.1	misc_RNA	7:87345081-87345233	21.0911	0	0	114.586	0	1	1	0
ENSG00000276185	AC005045.2	misc_RNA	7:87345304-87345486	0	30.9564	0	38.5431	24.1223	1	1	0
ENSG00000277568	AC011375.1	misc_RNA	5:146510115-146510271	19.2153	0	0	67.666	156.367	1	1	0
ENSG00000275227	AC093416.2	misc_RNA	3:25618131-25618312	0	0	0	99.7312	61.582	1	1	0
ENSG00000277948	AC007435.1	misc_RNA	2:175092400-175092587	0	9.39396	0	72.702	50.2264	1	1	0
ENSG00000277035	AC096552.1	misc_RNA	2:28134407-28134585	0	0	0	0	65.289	1	1	0
ENSG00000274051	AC005837.3	misc_RNA	17:76721215-76721396	0	0	0	0	56.9443	1	1	0
ENSG00000278236	AC005076.3	misc_RNA	7:87184848-87185020	13.5853	0	0	0	38.1661	1	1	0
ENSG00000276514	AC008534.2	misc_RNA	5:94877598-94877777	0	0	0	36.9338	0	1	1	0
ENSG00000278040	AL158825.3	misc_RNA	9:75016680-75016848	0	0	0	35.2906	0	1	1	0
ENSG00000278333	AC022028.3	misc_RNA	10:85613016-85613186	0	0	0	32.1968	0	1	1	0
ENSG00000277764	AC007040.3	misc_RNA	2:70900154-70900351	8.48933	0	0	35.4388	55.036	1	1	0
ENSG00000200488	RN7SKP203	misc_RNA	2:76445078-76445410	3330.41	2283.47	0	23.7722	23.4641	1	1	0
ENSG00000252355	RN7SKP287	misc_RNA	11:43435131-43435397	0	6.03635	0	13.5953	21.038	1	1	0
ENSG00000201428	RN7SKP71	misc_RNA	12:112267076-112267394	5990.55	3897.47	0	202.507	175.523	1	1	0
ENSG00000202058	RN7SKP80	misc_RNA	22:42565047-42565330	3662.63	2125.19	0	178.822	197.674	1	1	0
ENSG00000244256	RN7SL130P	misc_RNA	1:63655742-63656047	2.23277	0	0	9.18201	17.1251	1	1	0
ENSG00000240106	RN7SL146P	misc_RNA	19:16539687-16539984	0	4.43411	0	11.9375	44.598	1	1	0
ENSG00000239494	RN7SL333P	misc_RNA	1:169859755-169860052	0	0	0	35.3744	30.8381	1	1	0
ENSG00000263968	RN7SL381P	misc_RNA	16:85659377-85659675	2.37382	4.94382	0	10.3874	15.5354	1	1	0
ENSG00000243911	RN7SL430P	misc_RNA	9:112272595-112272837	0	0	0	5.49074	25.645	1	1	0
ENSG00000241868	RN7SL434P	misc_RNA	3:196397507-196397778	3.08931	0	0	11.2231	10.5073	1	1	0
ENSG00000240322	RN7SL481P	misc_RNA	7:143298515-143298814	7.05824	2.17775	0	29.7425	31.9432	1	1	0
ENSG00000266754	RN7SL524P	misc_RNA	10:103974514-103974814	25.4651	26.972	0	13.364	9.38838	1	1	0
ENSG00000265735	RN7SL5P	misc_RNA	9:9442059-9442380	9709.24	7048.74	0	92.3099	74.1276	1	1	0
ENSG00000239884	RN7SL608P	misc_RNA	17:2680957-2681236	12.8341	10.2777	0	24.2031	48.4483	1	1	0
ENSG00000240964	RN7SL751P	misc_RNA	3:78938008-78938292	32.4707	17.5324	0	17.3165	26.9643	1	1	0
ENSG00000241217	RN7SL809P	misc_RNA	12:56670449-56670746	9.58086	4.43411	0	17.5134	30.3724	1	1	0
ENSG00000201098	RNY1	misc_RNA	7:148987135-148987248	311.913	230.97	0	1370.91	0	1	1	0
ENSG00000201121	RNY1P12	misc_RNA	3:101662059-101662164	0	0	0	3047.73	0	1	1	0
ENSG00000237672	KRR1P1	processed_pseudogene	13:20070249-20072136	1.57519	0.729011	0	11.237	11.129	1	3	0
ENSG00000239602	AC091959.2	processed_pseudogene	5:146137754-146138381	3.91951	1.81399	0	23.7015	19.9687	1	2	0
ENSG00000236577	SNRPGP14	processed_pseudogene	13:49488969-49489364	0	0	0	23.4132	0	1	2	0
ENSG00000218226	TATDN2P2	processed_pseudogene	6:158609705-158621636	2.80514	3.3538	0	13.0822	14.2234	1	2	0
ENSG00000267592	AC004134.1	processed_pseudogene	17:35596903-35597128	16.3843	65.7179	0	31.6214	101.267	1	1	0
ENSG00000226107	AC004383.1	processed_pseudogene	X:134522701-134522990	7.73644	2.387	0	27.648	28.9575	1	1	0
ENSG00000226744	AC005326.1	processed_pseudogene	7:97870166-97870289	0	168.716	0	932.716	2316.57	1	1	0
ENSG00000224646	RPS28P5	processed_pseudogene	2:74754669-74754819	0	20.4745	0	0	39.2606	1	1	0
ENSG00000234061	AC007969.1	processed_pseudogene	2:171492904-171493095	0	0	0	31.0215	0	1	1	0
ENSG00000242602	AC008953.1	processed_pseudogene	5:72878867-72879185	6.01901	12.9997	0	9.56313	28.9362	1	1	0
ENSG00000228007	AC011933.1	processed_pseudogene	17:75338826-75339147	60.1365	76.2479	0	38.513	41.5039	1	1	0
ENSG00000270776	AC012443.1	processed_pseudogene	2:152539196-152539427	5.01951	0	0	21.9711	0	1	1	0
ENSG00000275515	AC012676.2	processed_pseudogene	16:4433201-4433387	0	0	0	13.3414	37.1688	1	1	0
ENSG00000231414	AC016700.1	processed_pseudogene	2:70253854-70254010	6.4051	0	0	658.873	472.595	1	1	0
ENSG00000242261	AC018635.1	processed_pseudogene	7:128306648-128307678	11.7172	6.87775	0	32.339	41.1306	1	1	0
ENSG00000243302	AC018638.4	processed_pseudogene	7:128651184-128652334	1.24403	3.83603	0	11.9809	9.89436	1	1	0
ENSG00000256843	AC023157.1	processed_pseudogene	12:31748099-31748240	41.4913	89.612	0	0	107.731	1	1	0
ENSG00000229119	AC026403.1	processed_pseudogene	5:166382304-166382599	889.422	826.652	0	43.442	56.5276	1	1	0
ENSG00000267340	AC060780.2	processed_pseudogene	17:43169879-43170077	33.3781	0	0	58.9996	0	1	1	0
ENSG00000231362	AC069271.1	processed_pseudogene	3:13052966-13053122	0	0	0	0	40.7048	1	1	0
ENSG00000276763	AC069499.3	processed_pseudogene	3:108574682-108575064	7.89185	4.8699	0	27.925	25.9594	1	1	0
ENSG00000227470	AC073415.1	processed_pseudogene	2:108878307-108878460	20.6003	0	0	103.2	48.2957	1	1	0
ENSG00000237641	AC073476.1	processed_pseudogene	2:231789480-231789887	17.3348	11.7666	0	75.1805	81.0029	1	1	0
ENSG00000242299	AC073861.1	processed_pseudogene	3:101576488-101576947	28.8793	30.7125	0	21.3054	22.0787	1	1	0
ENSG00000230979	AC079250.1	processed_pseudogene	2:47690715-47691246	26.8704	25.9821	0	13.7043	10.5942	1	1	0
ENSG00000180019	AC079741.1	processed_pseudogene	7:112446163-112446375	6.63513	0	0	0	24.6188	1	1	0
ENSG00000257511	AC084824.2	processed_pseudogene	12:32726382-32727387	4.86235	2.86407	0	12.7772	19.57	1	1	0
ENSG00000253204	AC090281.1	processed_pseudogene	8:30921059-30921335	0	0	0	27.2044	5.63102	1	1	0
ENSG00000251550	AC091133.5	processed_pseudogene	17:49037121-49037429	10.8834	2.01477	0	23.575	21.9628	1	1	0
ENSG00000239317	AC091959.1	processed_pseudogene	5:146138770-146139008	4.56762	0	0	42.0538	61.8468	1	1	0
ENSG00000277952	AC092745.3	processed_pseudogene	12:8340181-8340397	3.11911	2.88711	0	17.2952	5.41109	1	1	0
ENSG00000226952	AC093019.1	processed_pseudogene	1:100099238-100099490	7.65942	3.54485	0	20.04	27.9822	1	1	0
ENSG00000282855	AC093591.3	processed_pseudogene	4:127809169-127809477	4.35335	8.05909	0	9.82656	15.9832	1	1	0
ENSG00000270377	AC097639.2	processed_pseudogene	3:32243846-32244018	0	25.1497	0	61.2306	0	1	1	0
ENSG00000250568	AC098591.3	processed_pseudogene	4:39973127-39973442	4.10983	3.80413	0	13.6848	8.51418	1	1	0
ENSG00000235449	AC098934.3	processed_pseudogene	1:202767228-202767418	19.2147	2.96424	0	53.4309	39.8606	1	1	0
ENSG00000234287	AC099560.2	processed_pseudogene	3:40761544-40761799	197.306	182.541	0	59.346	67.9405	1	1	0
ENSG00000240674	AC106872.2	processed_pseudogene	4:165012365-165012845	0.425981	0	0	12.8373	17.8792	1	1	0
ENSG00000271483	AC108676.2	processed_pseudogene	3:194471922-194472085	0	0	0	37.6514	0	1	1	0
ENSG00000229447	AC114495.2	processed_pseudogene	1:31263244-31263681	6.04863	3.73248	0	18.1236	22.7402	1	1	0
ENSG00000244398	AC116533.1	processed_pseudogene	11:16974692-16975013	241.414	254.986	0	31.7479	79.4578	1	1	0
ENSG00000236489	AC133473.1	processed_pseudogene	3:185606574-185606873	0	2.17775	0	30.1075	15.6112	1	1	0
ENSG00000277290	AC136475.10	processed_pseudogene	11:243098-243483	3.88178	3.59305	0	25.121	19.3371	1	1	0
ENSG00000240729	AC146507.2	processed_pseudogene	5:177264765-177265241	0.864417	4.80072	0	17.1407	18.3712	1	1	0
ENSG00000237749	AL034379.1	processed_pseudogene	1:37556246-37556499	7.5682	4.87867	0	193.253	227.506	1	1	0
ENSG00000270890	AL049844.2	processed_pseudogene	6:143858061-143858689	5.55712	2.05751	0	50.3741	58.1019	1	1	0
ENSG00000214093	AL096701.1	processed_pseudogene	22:31559482-31559939	3.71568	2.57948	0	10.6471	12.8091	1	1	0
ENSG00000259121	AL109628.1	processed_pseudogene	14:39090900-39091101	0	0	0	8.62027	24.1405	1	1	0
ENSG00000225912	AL121871.1	processed_pseudogene	X:92676518-92676954	0.674946	1.56186	0	35.8791	16.8049	1	1	0
ENSG00000228525	AL353689.1	processed_pseudogene	1:226958068-226958267	0	0	0	56.3814	70.2204	1	1	0
ENSG00000232768	AL356320.1	processed_pseudogene	1:31050871-31051034	65.7213	0	0	105.62	0	1	1	0
ENSG00000274594	AL391669.1	processed_pseudogene	6:138464098-138464383	5.35931	0	0	12.6263	9.44259	1	1	0
ENSG00000271580	AL583832.1	processed_pseudogene	1:205091162-205091946	3.65995	1.88207	0	21.9133	29.2619	1	1	0
ENSG00000259155	AL591767.3	processed_pseudogene	14:49677368-49677893	6.59815	2.71439	0	14.1117	11.2122	1	1	0
ENSG00000278077	AL591926.8	processed_pseudogene	9:41644770-41644981	26.9599	12.4773	0	17.0787	23.7749	1	1	0
ENSG00000236073	AL627311.1	processed_pseudogene	1:21073638-21073753	0	0	0	589.467	546.201	1	1	0
ENSG00000219529	AP000580.1	processed_pseudogene	11:77813318-77813676	15.1426	6.58953	0	11.4199	17.848	1	1	0
ENSG00000254909	AP003392.2	processed_pseudogene	11:119005726-119005934	7.06896	19.6295	0	17.3469	95.5541	1	1	0
ENSG00000267376	ATP5MGP6	processed_pseudogene	17:76202643-76202796	0	0	0	74.152	0	1	1	0
ENSG00000251667	BRCC3P1	processed_pseudogene	5:176308062-176309013	3.79133	2.92444	0	9.29635	13.0763	1	1	0
ENSG00000249047	COX6B1P5	processed_pseudogene	4:2234250-2234499	3.97173	0	0	9.30932	25.9784	1	1	0
ENSG00000260318	COX6CP1	processed_pseudogene	16:11903922-11904137	12.6684	23.4522	0	75.383	52.7198	1	1	0
ENSG00000239576	COX6CP14	processed_pseudogene	3:49758482-49758656	13.0442	0	0	27.7349	0	1	1	0
ENSG00000235141	COX6CP17	processed_pseudogene	10:7295105-7295290	10.5333	9.74978	0	33.2963	0	1	1	0
ENSG00000235957	COX7CP1	processed_pseudogene	13:49187478-49187670	9.26815	11.4384	0	89.9533	56.054	1	1	0
ENSG00000227666	CYCSP24	processed_pseudogene	9:94038029-94038345	4.07698	5.6606	0	3.90872	20.0542	1	1	0
ENSG00000254388	DUTP2	processed_pseudogene	8:123352180-123352643	1.81507	2.52009	0	16.875	13.3597	1	1	0
ENSG00000226721	EEF1DP2	processed_pseudogene	9:92836825-92837668	7.93798	8.54365	0	14.8874	11.7348	1	1	0
ENSG00000231564	EIF4A1P11	processed_pseudogene	1:179201704-179201926	11.408	10.5595	0	20.6194	9.57622	1	1	0
ENSG00000241975	ELOCP19	processed_pseudogene	1:88829101-88829419	2.00634	5.57131	0	22.8891	28.5572	1	1	0
ENSG00000232149	FERP1	processed_pseudogene	X:123603138-123603931	8.00928	4.07745	0	25.2565	24.0881	1	1	0
ENSG00000227693	GSTM3P1	processed_pseudogene	20:21501394-21501968	9.54693	8.83682	0	13.842	14.8983	1	1	0
ENSG00000241120	HMGN1P8	processed_pseudogene	3:167694354-167694642	2.60343	14.4587	0	4.65646	21.6664	1	1	0
ENSG00000259405	ISCA1P4	processed_pseudogene	15:40948735-40948869	0	0	0	98.1938	0	1	1	0
ENSG00000248979	LAMTOR3P2	processed_pseudogene	5:119132650-119132882	0	9.16547	0	18.7524	8.70186	1	1	0
ENSG00000229230	MT1P3	processed_pseudogene	20:35218008-35218185	0	0	0	43.6264	13.5554	1	1	0
ENSG00000233929	MT1XP1	processed_pseudogene	1:16241212-16241398	0	19.1392	0	27.6373	38.4993	1	1	0
ENSG00000235677	NPM1P26	processed_pseudogene	10:96560184-96560922	3.23829	4.49614	0	12.6286	14.3954	1	1	0
ENSG00000226801	OSTCP8	processed_pseudogene	9:33968070-33968518	6.7407	6.23932	0	15.315	12.1854	1	1	0
ENSG00000227212	PFN1P6	processed_pseudogene	1:144442605-144443004	3.60737	1.11302	0	18.0395	11.2091	1	1	0
ENSG00000213713	PIGCP1	processed_pseudogene	11:33075565-33076460	10.2447	9.48266	0	37.1857	36.8154	1	1	0
ENSG00000229598	PRDX3P1	processed_pseudogene	22:38722742-38723505	3.37515	4.29564	0	24.5039	34.2183	1	1	0
ENSG00000197744	PTMAP2	processed_pseudogene	5:118973795-118974122	2.49623	0	0	16.4386	15.3501	1	1	0
ENSG00000225400	RAB28P5	processed_pseudogene	X:136847383-136848034	1.58166	2.44003	0	24.3667	28.329	1	1	0
ENSG00000225125	RANP4	processed_pseudogene	X:136807222-136807877	3.65793	2.41847	0	34.4605	30.509	1	1	0
ENSG00000215030	RPL13P12	processed_pseudogene	17:17383376-17384012	136.91	143.64	0	18.2834	9.34508	1	1	0
ENSG00000216977	RPL21P65	processed_pseudogene	6:106642462-106642928	2.69162	4.98283	0	10.0897	12.5245	1	1	0
ENSG00000225991	RPL23AP34	processed_pseudogene	2:28308160-28308570	13.6681	11.5972	0	10.8084	13.0448	1	1	0
ENSG00000234851	RPL23AP42	processed_pseudogene	3:161429126-161429597	422.159	308.028	0	23.3846	27.926	1	1	0
ENSG00000240509	RPL34P18	processed_pseudogene	8:93957337-93957691	0	0	0	8.33192	13.5112	1	1	0
ENSG00000220583	RPL35P2	processed_pseudogene	6:34263310-34263673	83.2002	86.5249	0	28.5162	28.5169	1	1	0
ENSG00000235369	RPL36AP15	processed_pseudogene	2:47797825-47798091	3.26071	9.05453	0	17.2749	19.2846	1	1	0
ENSG00000228601	RPL39P	processed_pseudogene	20:56459427-56459583	0	0	0	50.1046	140.033	1	1	0
ENSG00000240454	RPL39P26	processed_pseudogene	11:13685498-13685656	73.4386	16.994	0	0	46.9401	1	1	0
ENSG00000239912	RPL39P36	processed_pseudogene	19:53413189-53413345	0	0	0	53.8254	0	1	1	0
ENSG00000238173	RPL39P6	processed_pseudogene	1:11232962-11233112	0	0	0	73.1785	68.2156	1	1	0
ENSG00000256338	RPL41P2	processed_pseudogene	15:28315650-28316059	105.867	74.6859	0	28.4108	20.2311	1	1	0
ENSG00000234009	RPL5P34	processed_pseudogene	22:42776405-42777296	1.35672	1.05975	0	10.3248	11.5081	1	1	0
ENSG00000225447	RPS15AP10	processed_pseudogene	1:45645815-45646197	5.91889	10.0442	0	14.6971	18.2425	1	1	0
ENSG00000225224	RPS27AP12	processed_pseudogene	7:157192367-157192832	14.8603	18.3399	0	36.975	38.9734	1	1	0
ENSG00000229054	RPS29P14	processed_pseudogene	7:33036211-33036382	0	0	0	0	42.7948	1	1	0
ENSG00000235354	RPS29P16	processed_pseudogene	7:103348600-103348771	20.8008	0	0	19.7265	36.7681	1	1	0
ENSG00000241913	RPS29P21	processed_pseudogene	17:59912196-59912366	0	26.2079	0	83.8133	26.0912	1	1	0
ENSG00000230777	RPS29P5	processed_pseudogene	1:175921974-175922145	4.6224	0	0	0	36.9199	1	1	0
ENSG00000231241	RPS3AP3	processed_pseudogene	20:37021742-37021984	4.33618	8.0273	0	23.8216	36.8544	1	1	0
ENSG00000230935	RPS3P1	processed_pseudogene	20:14003507-14003699	9.26815	8.57878	0	0	42.9302	1	1	0
ENSG00000240616	RPS6P25	processed_pseudogene	19:12894132-12894880	3.68468	3.61124	0	9.83267	11.917	1	1	0
ENSG00000233924	RPSAP13	processed_pseudogene	14:55004812-55005687	2.81314	2.92939	0	12.2564	11.1378	1	1	0
ENSG00000233984	RPSAP14	processed_pseudogene	X:74031461-74031820	0	0	0	12.5703	24.7841	1	1	0
ENSG00000235748	SEPTIN14P12	processed_pseudogene	1:197138747-197139307	9.25929	11.0193	0	27.3049	25.2975	1	1	0
ENSG00000257979	SNRPGP18	processed_pseudogene	12:116169044-116169258	0	0	0	0	36.3064	1	1	0
ENSG00000213842	SUGT1P2	processed_pseudogene	3:32752909-32753901	5.09217	4.15889	0	10.0732	15.538	1	1	0
ENSG00000224324	THAP5P1	processed_pseudogene	7:158623187-158623449	13.636	9.4663	0	9.32145	17.3974	1	1	0
ENSG00000213839	TMX2P1	processed_pseudogene	9:37885682-37886390	6.08122	2.59795	0	13.8723	16.7698	1	1	0
ENSG00000233337	UBE2FP3	processed_pseudogene	1:111437513-111438037	0.735408	0.680707	0	10.8072	11.1192	1	1	0
ENSG00000275339	Z99129.1	processed_pseudogene	6:122454357-122454612	11.0861	0	0	15.9625	51.9312	1	1	0
ENSG00000204789	ZNF204P	processed_pseudogene	6:27357824-27360221	5.60423	4.98787	0	13.13	9.76376	1	1	0
ENSG00000183091	NEB	protein_coding	2:151485335-151734487	4.70113	3.33243	0	30.486	27.0566	1	183	0
ENSG00000162825	NBPF20	protein_coding	1:145289899-145405778	9.12069	8.96753	0	12.5739	15.5737	1	138	0
ENSG00000128731	HERC2	protein_coding	15:28111039-28322172	9.3139	7.48036	0	72.7981	112.956	1	93	0
ENSG00000187240	DYNC2H1	protein_coding	11:103109409-103479863	29.2268	19.6706	0	247.159	209.213	1	90	0
ENSG00000185842	DNAH14	protein_coding	1:224896261-225399292	77.9645	90.1335	0	312.179	320.044	1	84	0
ENSG00000105877	DNAH11	protein_coding	7:21543038-21901839	9.23176	8.40244	0	11.8853	13.7025	1	83	0
ENSG00000198947	DMD	protein_coding	X:31097676-33339441	5.55011	6.37697	0	26.792	30.3715	1	81	0
ENSG00000130702	LAMA5	protein_coding	20:62307954-62367312	23.2198	19.9405	0	52.8672	52.4682	1	80	0
ENSG00000081479	LRP2	protein_coding	2:169127108-169362534	5.49512	5.61239	0	37.6513	37.6464	1	79	0
ENSG00000115423	DNAH6	protein_coding	2:84516454-84819589	0.652957	0.880288	0	17.0637	21.579	1	77	0
ENSG00000135976	ANKRD36	protein_coding	2:97113217-97264434	21.7493	16.2212	0	69.1246	70.8718	1	76	0
ENSG00000053747	LAMA3	protein_coding	18:23689442-23956222	5.26527	3.30559	0	20.5176	24.8066	1	75	0
ENSG00000138759	FRAS1	protein_coding	4:78057322-78544269	4.50188	5.0208	0	9.2958	13.5328	1	74	0
ENSG00000197969	VPS13A	protein_coding	9:77177444-77421537	15.6812	21.3295	0	227.066	199.32	1	72	0
ENSG00000163625	WDFY3	protein_coding	4:84669609-84966391	7.09535	8.10523	0	58.8632	34.4883	1	68	0
ENSG00000174501	ANKRD36C	protein_coding	2:95836918-95991831	33.5495	24.2187	0	129.758	115.06	1	67	0
ENSG00000166147	FBN1	protein_coding	15:48408305-48645849	7.1363	9.21733	0	14.6786	24.3997	1	66	0
ENSG00000149311	ATM	protein_coding	11:108222483-108369102	53.8744	47.9887	0	351.482	329.458	1	64	0
ENSG00000075539	FRYL	protein_coding	4:48497360-48780322	21.4124	10.328	0	115.115	113.627	1	64	0
ENSG00000266714	MYO15B	protein_coding	17:75588057-75626849	12.5354	9.73987	0	33.0924	44.961	1	64	0
ENSG00000101680	LAMA1	protein_coding	18:6941741-7117797	5.63296	4.93231	0	14.2365	15.9036	1	63	0
ENSG00000150995	ITPR1	protein_coding	3:4493344-4847840	7.41767	8.14473	0	31.3965	69.4293	1	62	0
ENSG00000120800	UTP20	protein_coding	12:101280104-101386618	5.11697	6.52919	0	21.9005	18.0845	1	62	0
ENSG00000132549	VPS13B	protein_coding	8:99013265-99877580	6.34976	8.11672	0	81.6113	91.6097	1	62	0
ENSG00000160145	KALRN	protein_coding	3:124080022-124726325	3.51758	7.86048	0	19.1724	15.1817	1	60	0
ENSG00000096433	ITPR3	protein_coding	6:33620364-33696574	5.75544	6.01771	0	12.8606	13.6452	1	59	0
ENSG00000172915	NBEA	protein_coding	13:34942286-35673022	2.35376	1.76626	0	18.6521	14.0348	1	59	0
ENSG00000198793	MTOR	protein_coding	1:11106534-11262507	9.40176	11.6468	0	51.6414	57.1411	1	58	0
ENSG00000171914	TLN2	protein_coding	15:62453591-62844631	0	0	0	18.5547	10.1658	1	58	0
ENSG00000171914	TLN2	protein_coding	15:62390525-62476414	0	0	0	10.9586	0	1	58	0
ENSG00000088387	DOCK9	protein_coding	13:98793428-99086625	7.16124	9.3033	0	24.025	39.0125	1	57	0
ENSG00000197694	SPTAN1	protein_coding	9:128552557-128633662	69.934	83.5312	0	116.279	126.304	1	57	0
ENSG00000278540	ACACA	protein_coding	17:37084991-37406836	22.6614	24.2781	0	110.688	79.1947	1	56	0
ENSG00000144426	NBEAL1	protein_coding	2:203014878-203226378	14.1783	13.6824	0	60.1732	60.9865	1	55	0
ENSG00000129566	TEP1	protein_coding	14:20365666-20413501	2.13391	1.66596	0	16.3712	15.9775	1	55	0
ENSG00000198707	CEP290	protein_coding	12:88049013-88142088	33.7408	21.8884	0	223.856	204.112	1	54	0
ENSG00000076555	ACACB	protein_coding	12:109116594-109268226	8.24273	6.43778	0	27.5548	20.7603	1	53	0
ENSG00000188153	COL4A5	protein_coding	X:108439843-108697545	5.43765	1.89779	0	16.8917	10.9604	1	53	0
ENSG00000147251	DOCK11	protein_coding	X:118495897-118686163	5.49941	5.28402	0	26.3208	24.7129	1	53	0
ENSG00000128512	DOCK4	protein_coding	7:111726109-112206411	15.2771	8.58732	0	96.3046	70.5215	1	53	0
ENSG00000150760	DOCK1	protein_coding	10:126905408-127452517	4.46734	9.82865	0	12.7225	10.9287	1	52	0
ENSG00000147459	DOCK5	protein_coding	8:25184688-25418082	5.80138	2.73329	0	73.8607	39.6711	1	52	0
ENSG00000136813	ECPAS	protein_coding	9:111360691-111484745	20.7679	16.2613	0	57.5877	69.7829	1	51	0
ENSG00000116641	DOCK7	protein_coding	1:62454297-62688368	37.978	62.8755	0	93.786	92.2576	1	50	0
ENSG00000107331	ABCA2	protein_coding	9:137007233-137028922	8.41931	13.1133	0	16.646	14.6397	1	49	0
ENSG00000155761	SPAG17	protein_coding	1:117953860-118185223	2.14323	2.44623	0	28.0149	23.7904	1	49	0
ENSG00000145362	ANK2	protein_coding	4:112818108-113383740	6.23092	2.56655	0	15.6574	9.10477	1	48	0
ENSG00000122966	CIT	protein_coding	12:119685790-119877320	30.1587	29.3377	0	131.461	107.656	1	48	0
ENSG00000187955	COL14A1	protein_coding	8:120059779-120373573	16.8254	13.8674	0	19.5487	13.3928	1	48	0
ENSG00000130158	DOCK6	protein_coding	19:11199294-11262524	21.0035	33.7438	0	52.5586	89.5533	1	48	0
ENSG00000138002	IFT172	protein_coding	2:27444376-27489789	18.4669	16.9313	0	84.5626	101.655	1	48	0
ENSG00000197081	IGF2R	protein_coding	6:159969098-160113507	20.0833	15.8265	0	53.0356	65.9005	1	48	0
ENSG00000107186	MPDZ	protein_coding	9:13105703-13279590	7.62255	3.25968	0	20.4306	9.57693	1	48	0
ENSG00000163629	PTPN13	protein_coding	4:86594314-86815171	7.73936	5.48688	0	27.9822	29.6294	1	48	0
ENSG00000137642	SORL1	protein_coding	11:121452313-121633763	5.11892	4.0475	0	14.3789	16.1945	1	48	0
ENSG00000156931	VPS8	protein_coding	3:184812142-185052614	8.45616	10.8464	0	59.8765	60.3706	1	48	0
ENSG00000136068	FLNB	protein_coding	3:58008399-58172251	8.95766	17.4657	0	20.3341	35.7232	1	47	0
ENSG00000115414	FN1	protein_coding	2:215360439-215436073	31.9826	25.8048	0	60.7428	67.421	1	47	0
ENSG00000196498	NCOR2	protein_coding	12:124324414-124567589	17.9325	23.824	0	46.9385	63.7757	1	47	0
ENSG00000160299	PCNT	protein_coding	21:46324140-46445769	23.9461	26.7413	0	50.3501	67.5481	1	47	0
ENSG00000068878	PSME4	protein_coding	2:53864068-53970993	31.9228	20.6138	0	95.0523	123.574	1	47	0
ENSG00000159459	UBR1	protein_coding	15:42942896-43106113	16.982	11.5561	0	104.161	85.8781	1	47	0
ENSG00000188352	FOCAD	protein_coding	9:20658308-20995955	13.1069	12.4652	0	31.6751	43.0429	1	46	0
ENSG00000126777	KTN1	protein_coding	14:55559071-55701526	108.862	88.0514	0	206.696	175.712	1	46	0
ENSG00000008710	PKD1	protein_coding	16:2088709-2135898	25.4294	19.6461	0	51.0353	57.0803	1	46	0
ENSG00000101639	CEP192	protein_coding	18:12991361-13125052	11.231	6.32154	0	42.0637	57.2167	1	45	0
ENSG00000092148	HECTD1	protein_coding	14:31100111-31207804	38.6889	27.6943	0	106.672	95.0711	1	45	0
ENSG00000196074	SYCP2	protein_coding	20:59863563-59933655	1.82353	3.95068	0	13.316	18.1093	1	45	0
ENSG00000102763	VWA8	protein_coding	13:41566834-41961120	7.76138	8.51251	0	27.9714	20.6103	1	45	0
ENSG00000151150	ANK3	protein_coding	10:60026297-60733490	24.7643	25.059	0	39.6285	36.6542	1	44	0
ENSG00000084774	CAD	protein_coding	2:27217368-27243943	14.4791	20.1095	0	73.9973	87.6604	1	44	0
ENSG00000119397	CNTRL	protein_coding	9:121074862-121177610	12.4291	7.96147	0	36.6687	37.7851	1	44	0
ENSG00000152223	EPG5	protein_coding	18:45847608-45967329	4.05313	2.3881	0	36.9121	44.3349	1	44	0
ENSG00000198677	TTC37	protein_coding	5:95461754-95555007	73.309	56.9866	0	598.3	499.201	1	44	0
ENSG00000104093	DMXL2	protein_coding	15:51447710-51622833	7.80782	12.3012	0	148.509	136.899	1	43	0
ENSG00000169710	FASN	protein_coding	17:82078337-82098294	22.4096	29.2047	0	28.1812	34.1426	1	43	0
ENSG00000144893	MED12L	protein_coding	3:151085696-151437072	9.42005	9.96967	0	90.9751	82.3732	1	43	0
ENSG00000112249	ASCC3	protein_coding	6:100508193-100881372	15.1862	18.2724	0	86.9286	61.2618	1	42	0
ENSG00000197535	MYO5A	protein_coding	15:52307282-52529050	5.68569	13.4247	0	50.9388	43.1261	1	42	0
ENSG00000103197	TSC2	protein_coding	16:2047966-2089491	75.3733	77.8576	0	225.26	211.7	1	42	0
ENSG00000072121	ZFYVE26	protein_coding	14:67727373-67816590	4.39342	6.58489	0	11.4249	24.0039	1	42	0
ENSG00000155085	AK9	protein_coding	6:109492855-109691217	4.40109	2.22828	0	20.3723	20.1859	1	41	0
ENSG00000110046	ATG2A	protein_coding	11:64894545-64917211	3.28062	4.1309	0	10.9784	13.6332	1	41	0
ENSG00000109063	MYH3	protein_coding	17:10628525-10657309	2.57151	2.18315	0	21.1449	19.4959	1	41	0
ENSG00000128833	MYO5C	protein_coding	15:52192321-52295804	2.96031	2.19839	0	21.2037	20.7693	1	41	0
ENSG00000166833	NAV2	protein_coding	11:19350723-20121601	2.28429	0.751416	0	8.49003	17.7558	1	41	0
ENSG00000072195	SPEG	protein_coding	2:219434842-219493629	3.88832	3.55863	0	7.64773	15.0525	1	41	0
ENSG00000075568	TMEM131	protein_coding	2:97756332-97995948	6.54993	6.46023	0	40.9809	42.0717	1	41	0
ENSG00000136731	UGGT1	protein_coding	2:128091199-128195677	17.3924	16.8717	0	98.5086	98.7231	1	41	0
ENSG00000074054	CLASP1	protein_coding	2:121337775-121649587	20.9922	18.6535	0	88.7741	104.771	1	40	0
ENSG00000083097	DOP1A	protein_coding	6:83067665-83171350	4.28317	2.9633	0	70.0887	61.0118	1	40	0
ENSG00000198399	ITSN2	protein_coding	2:24202863-24360714	11.082	10.7212	0	49.1672	57.8654	1	40	0
ENSG00000167306	MYO5B	protein_coding	18:49822788-50195147	7.3552	6.89411	0	23.7611	4.798	1	40	0
ENSG00000099331	MYO9B	protein_coding	19:17075780-17214537	17.6466	22.2344	0	85.588	91.3238	1	40	0
ENSG00000046889	PREX2	protein_coding	8:67952045-68237032	6.29005	2.70089	0	19.3932	27.6697	1	40	0
ENSG00000188559	RALGAPA2	protein_coding	20:20389529-20712644	5.30881	3.27213	0	28.4095	25.2655	1	40	0
ENSG00000104133	SPG11	protein_coding	15:44562695-44663678	11.6734	9.03458	0	87.9285	89.9385	1	40	0
ENSG00000141556	TBCD	protein_coding	17:82752064-82945914	8.10104	10.1461	0	16.5859	17.9664	1	40	0
ENSG00000173157	ADAMTS20	protein_coding	12:43353865-43551921	3.35663	3.50238	0	25.9681	22.9368	1	39	0
ENSG00000188157	AGRN	protein_coding	1:1020119-1056118	10.9176	14.0942	0	18.1761	26.3926	1	39	0
ENSG00000066777	ARFGEF1	protein_coding	8:67173510-67343781	8.16653	7.29346	0	48.5712	45.3577	1	39	0
ENSG00000124198	ARFGEF2	protein_coding	20:48921710-49036693	3.80424	3.57089	0	26.6083	26.9504	1	39	0
ENSG00000153956	CACNA2D1	protein_coding	7:81946443-82443777	3.26379	9.40208	0	23.4952	23.0508	1	39	0
ENSG00000136861	CDK5RAP2	protein_coding	9:120388868-120580170	58.5885	51.2336	0	159.254	156.868	1	39	0
ENSG00000177200	CHD9	protein_coding	16:53055032-53329150	85.1531	51.2248	0	453.177	461.664	1	39	0
ENSG00000188517	COL25A1	protein_coding	4:108808724-109302752	4.26167	4.08112	0	4.98709	18.6267	1	39	0
ENSG00000128829	EIF2AK4	protein_coding	15:39934114-40035591	7.59297	9.86935	0	19.4344	17.275	1	39	0
ENSG00000112769	LAMA4	protein_coding	6:112108756-112254939	13.9697	10.4881	0	13.1098	8.79126	1	39	0
ENSG00000163491	NEK10	protein_coding	3:27110084-27369460	5.08878	2.24659	0	10.5433	11.829	1	39	0
ENSG00000078674	PCM1	protein_coding	8:17922839-18029944	87.3299	68.9341	0	276.854	272.81	1	39	0
ENSG00000164068	RNF123	protein_coding	3:49689537-49721529	21.1229	11.4844	0	35.6674	107.443	1	39	0
ENSG00000197321	SVIL	protein_coding	10:29457337-29736781	5.98949	4.27512	0	50.4857	10.2585	1	39	0
ENSG00000147133	TAF1	protein_coding	X:71366238-71532374	23.7494	12.0977	0	86.1481	98.2424	1	39	0
ENSG00000144357	UBR3	protein_coding	2:169827457-170084131	8.00131	8.44782	0	40.4288	43.5633	1	39	0
ENSG00000102595	UGGT2	protein_coding	13:95801579-96053482	16.9403	16.8665	0	63.2632	63.8418	1	39	0
ENSG00000048342	CC2D2A	protein_coding	4:15469864-15601557	7.8142	8.23141	0	26.8242	21.776	1	38	0
ENSG00000197748	CFAP43	protein_coding	10:104129887-104232362	2.56927	0.794697	0	19.7012	12.3093	1	38	0
ENSG00000171316	CHD7	protein_coding	8:60678739-60868028	44.0338	71.6563	0	183.872	157.167	1	38	0
ENSG00000139116	KIF21A	protein_coding	12:39293227-39443390	4.61343	6.02299	0	35.8375	18.9099	1	38	0
ENSG00000101333	PLCB4	protein_coding	20:9068762-9481242	6.37206	2.83082	0	30.3899	32.447	1	38	0
ENSG00000164050	PLXNB1	protein_coding	3:48403853-48430086	6.73031	7.91611	0	47.486	24.0475	1	38	0
ENSG00000101868	POLA1	protein_coding	X:24693918-24996986	14.5487	8.20879	0	49.424	46.5751	1	38	0
ENSG00000173898	SPTBN2	protein_coding	11:66685247-66729226	19.4744	19.0676	0	12.0057	21.4456	1	38	0
ENSG00000109111	SUPT6H	protein_coding	17:28662197-28702679	24.8198	49.1669	0	85.2376	92.8981	1	38	0
ENSG00000115970	THADA	protein_coding	2:43230835-43596046	6.90991	3.73868	0	20.0107	18.6045	1	38	0
ENSG00000170776	AKAP13	protein_coding	15:85380570-85749358	26.4206	38.3621	0	152.478	176.563	1	37	0
ENSG00000124406	ATP8A1	protein_coding	4:42408372-42657105	2.27161	3.94001	0	52.4864	50.8449	1	37	0
ENSG00000099991	CABIN1	protein_coding	22:24011191-24178628	12.2782	15.2039	0	80.0941	71.9523	1	37	0
ENSG00000079691	CARMIL1	protein_coding	6:25279077-25620530	3.73194	2.739	0	9.65603	13.7497	1	37	0
ENSG00000198752	CDC42BPB	protein_coding	14:102932379-103057549	15.9081	21.6863	0	74.444	70.7564	1	37	0
ENSG00000077235	GTF3C1	protein_coding	16:27459554-27549913	47.0722	52.721	0	108.755	112.981	1	37	0
ENSG00000128908	INO80	protein_coding	15:40978879-41116280	8.28345	16.7325	0	40.1982	45.6722	1	37	0
ENSG00000272333	KMT2B	protein_coding	19:35718018-35738878	15.9278	6.17067	0	51.9727	67.1698	1	37	0
ENSG00000036448	MYOM2	protein_coding	8:2045045-2165552	2.02004	3.00931	0	3.12864	46.465	1	37	0
ENSG00000127616	SMARCA4	protein_coding	19:10960824-11079426	52.4751	74.3964	0	49.8619	55.4205	1	37	0
ENSG00000152582	SPEF2	protein_coding	5:35617843-35814611	6.85702	5.69606	0	29.0953	21.0084	1	37	0
ENSG00000168038	ULK4	protein_coding	3:41246598-41962130	6.89092	8.50826	0	28.5829	23.0958	1	37	0
ENSG00000157796	WDR19	protein_coding	4:39182503-39285810	14.2338	8.44945	0	113.579	145.477	1	37	0
ENSG00000153207	AHCTF1	protein_coding	1:246839097-246931967	13.3811	10.015	0	53.8683	68.9057	1	36	0
ENSG00000170959	DCDC1	protein_coding	11:30830368-31369810	1.59086	1.06794	0	15.4163	9.6457	1	36	0
ENSG00000145703	IQGAP2	protein_coding	5:76403284-76708132	15.5541	22.5441	0	35.6721	46.9604	1	36	0
ENSG00000061987	MON2	protein_coding	12:62466816-62600476	19.9336	18.3183	0	97.3069	80.6671	1	36	0
ENSG00000196586	MYO6	protein_coding	6:75749191-75919537	10.5977	9.70321	0	72.1458	93.4485	1	36	0
ENSG00000137601	NEK1	protein_coding	4:169392856-169612629	4.82797	3.5216	0	13.7526	17.8406	1	36	0
ENSG00000030066	NUP160	protein_coding	11:47778086-47848555	74.7938	41.117	0	206.218	276.142	1	36	0
ENSG00000100731	PCNX1	protein_coding	14:70907404-71115382	32.4275	24.5162	0	64.3419	62.9465	1	36	0
ENSG00000148843	PDCD11	protein_coding	10:103396625-103446294	36.4457	30.8839	0	71.6361	83.2755	1	36	0
ENSG00000004399	PLXND1	protein_coding	3:129555174-129606818	15.426	15.2469	0	37.4471	49.7103	1	36	0
ENSG00000077097	TOP2B	protein_coding	3:25597904-25664907	69.5985	49.0468	0	195.591	227.624	1	36	0
ENSG00000021776	AQR	protein_coding	15:34851781-34969742	4.81219	4.35526	0	29.9754	32.8879	1	35	0
ENSG00000186635	ARAP1	protein_coding	11:72685068-72793599	8.59024	7.27481	0	30.5566	15.5189	1	35	0
ENSG00000206530	CFAP44	protein_coding	3:113286929-113441610	6.27639	0.93669	0	24.5757	13.5386	1	35	0
ENSG00000142156	COL6A1	protein_coding	21:45981736-46005050	11.7035	13.6792	0	10.9028	15.0709	1	35	0
ENSG00000113360	DROSHA	protein_coding	5:31400496-31532196	87.5681	87.9502	0	301.38	237.461	1	35	0
ENSG00000075151	EIF4G3	protein_coding	1:20806291-21176888	38.1645	35.2733	0	100.145	104.526	1	35	0
ENSG00000263001	GTF2I	protein_coding	7:74650230-74760692	190.103	208.076	0	653.306	747.405	1	35	0
ENSG00000163808	KIF15	protein_coding	3:44761720-44873376	7.50043	9.60089	0	77.3709	71.8387	1	35	0
ENSG00000095777	MYO3A	protein_coding	10:25934228-26212532	1.71168	2.11473	0	19.4661	4.64604	1	35	0
ENSG00000133056	PIK3C2B	protein_coding	1:204422627-204494724	2.42612	5.45575	0	19.5309	19.0479	1	35	0
ENSG00000032444	PNPLA6	protein_coding	19:7534003-7561764	8.3535	11.6219	0	12.6276	23.278	1	35	0
ENSG00000143847	PPFIA4	protein_coding	1:203026497-203078740	7.4046	4.33286	0	27.5431	38.4151	1	35	0
ENSG00000118873	RAB3GAP2	protein_coding	1:220148292-220272453	10.8021	12.545	0	72.5799	87.4249	1	35	0
ENSG00000258366	RTEL1	protein_coding	20:63657809-63696253	10.794	9.23486	0	28.8848	33.5242	1	35	0
ENSG00000121210	TMEM131L	protein_coding	4:153466345-153636711	16.2928	11.9918	0	56.3291	60.4345	1	35	0
ENSG00000165392	WRN	protein_coding	8:31033787-31175916	28.0994	24.0588	0	153.866	187.261	1	35	0
ENSG00000162688	AGL	protein_coding	1:99850360-99924023	7.16628	5.66273	0	48.5429	42.0646	1	34	0
ENSG00000131503	ANKHD1	protein_coding	5:140401813-140539856	46.9166	46.2009	0	145.175	194.688	1	34	0
ENSG00000132466	ANKRD17	protein_coding	4:73073375-73258798	35.5085	31.7137	0	113.799	107.012	1	34	0
ENSG00000107890	ANKRD26	protein_coding	10:26991913-27100498	18.2472	11.6421	0	128.416	141.794	1	34	0
ENSG00000091136	LAMB1	protein_coding	7:107923798-108003187	51.9446	56.6976	0	124.427	143.747	1	34	0
ENSG00000011566	MAP4K3	protein_coding	2:39249265-39437301	19.0052	33.1521	0	199.406	190.415	1	34	0
ENSG00000110713	NUP98	protein_coding	11:3671082-3797792	38.1889	32.7627	0	186.164	195.553	1	34	0
ENSG00000102699	PARP4	protein_coding	13:24420930-24512778	5.21879	5.2349	0	31.9812	38.0599	1	34	0
ENSG00000068654	POLR1A	protein_coding	2:86020215-86106155	10.1674	8.96605	0	20.9963	16.8939	1	34	0
ENSG00000009413	REV3L	protein_coding	6:111299027-111483715	40.4873	20.8526	0	181.395	125.746	1	34	0
ENSG00000080503	SMARCA2	protein_coding	9:1980289-2193624	17.5198	25.1716	0	92.7739	72.2243	1	34	0
ENSG00000170832	USP32	protein_coding	17:60177326-60422470	33.8903	29.8386	0	120.403	102.437	1	34	0
ENSG00000125257	ABCC4	protein_coding	13:95019834-95301475	7.21968	4.71631	0	23.887	21.6537	1	33	0
ENSG00000133657	ATP13A3	protein_coding	3:194402671-194498364	31.6915	23.9518	0	257.049	252.821	1	33	0
ENSG00000168014	C2CD3	protein_coding	11:74012713-74171210	21.2441	28.9137	0	56.0686	59.4361	1	33	0
ENSG00000110274	CEP164	protein_coding	11:117314556-117413266	12.7445	16.7447	0	46.7035	40.5731	1	33	0
ENSG00000070371	CLTCL1	protein_coding	22:19179472-19291719	2.75844	3.49704	0	19.151	19.9174	1	33	0
ENSG00000122218	COPA	protein_coding	1:160288593-160343273	70.3754	60.4829	0	348.686	359.197	1	33	0
ENSG00000174485	DENND4A	protein_coding	15:65658045-65792293	9.12144	13.3792	0	133.155	95.7275	1	33	0
ENSG00000137145	DENND4C	protein_coding	9:19230434-19373545	8.23126	11.3014	0	55.575	72.3414	1	33	0
ENSG00000198919	DZIP3	protein_coding	3:108589704-108694840	9.29351	11.0438	0	91.974	92.1217	1	33	0
ENSG00000196208	GREB1	protein_coding	2:11482340-11642788	5.25997	5.48091	0	13.5336	11.575	1	33	0
ENSG00000141449	GREB1L	protein_coding	18:21242241-21525417	8.78675	4.34079	0	34.034	49.0405	1	33	0
ENSG00000138182	KIF20B	protein_coding	10:89701609-89774939	30.6546	23.5512	0	152.855	170.205	1	33	0
ENSG00000133706	LARS1	protein_coding	5:146113033-146182650	400.649	310.273	0	1235.3	1106.16	1	33	0
ENSG00000090006	LTBP4	protein_coding	19:40592882-40629818	53.6521	48.0802	0	219.409	256.865	1	33	0
ENSG00000165525	NEMF	protein_coding	14:49782082-49852821	34.4663	30.7802	0	257.936	243.356	1	33	0
ENSG00000091129	NRCAM	protein_coding	7:108147622-108456717	12.5944	7.1837	0	31.4164	36.4699	1	33	0
ENSG00000078618	NRDC	protein_coding	1:51789190-51878937	32.4553	55.4921	0	125.549	126	1	33	0
ENSG00000067177	PHKA1	protein_coding	X:72578813-72714319	2.33963	1.84395	0	14.1704	12.3857	1	33	0
ENSG00000124181	PLCG1	protein_coding	20:41136959-41196801	81.661	76.2035	0	378.324	397.997	1	33	0
ENSG00000197943	PLCG2	protein_coding	16:81739096-81962685	7.03028	4.76157	0	16.5469	11.5356	1	33	0
ENSG00000130827	PLXNA3	protein_coding	X:154458280-154477779	8.0919	9.17582	0	20.1778	22.0409	1	33	0
ENSG00000131626	PPFIA1	protein_coding	11:70270699-70385312	51.4636	56.5398	0	285.324	282.234	1	33	0
ENSG00000139220	PPFIA2	protein_coding	12:81257974-81759553	5.55635	3.68586	0	16.4112	16.4441	1	33	0
ENSG00000141956	PRDM15	protein_coding	21:41798224-41879482	10.0683	7.43757	0	16.1821	23.6161	1	33	0
ENSG00000169398	PTK2	protein_coding	8:140657899-141002216	67.7826	44.2141	0	219.285	179.249	1	33	0
ENSG00000134318	ROCK2	protein_coding	2:11179758-11348330	10.1968	10.9548	0	54.104	55.9321	1	33	0
ENSG00000095637	SORBS1	protein_coding	10:95311770-95561414	5.66994	2.86576	0	11.0976	21.9795	1	33	0
ENSG00000159082	SYNJ1	protein_coding	21:32628758-32728048	4.65916	7.27389	0	50.2168	60.3566	1	33	0
ENSG00000154310	TNIK	protein_coding	3:171058413-171460408	11.23	17.5331	0	44.8942	39.1735	1	33	0
ENSG00000136051	WASHC4	protein_coding	12:105107323-105169134	34.2874	11.2839	0	283.34	247.038	1	33	0
ENSG00000273749	CYFIP1	protein_coding	15:22867051-22981063	14.6304	10.881	0	30.2138	25.4044	1	32	0
ENSG00000149091	DGKZ	protein_coding	11:46332904-46380554	16.4688	18.3328	0	24.9176	23.1669	1	32	0
ENSG00000136628	EPRS1	protein_coding	1:219968599-220046530	52.8798	49.7148	0	83.3526	90.3564	1	32	0
ENSG00000130787	HIP1R	protein_coding	12:122834452-122862961	5.58936	4.03688	0	10.2729	15.8836	1	32	0
ENSG00000104814	MAP4K1	protein_coding	19:38587640-38618882	14.3113	12.0474	0	40.3726	8.22715	1	32	0
ENSG00000137802	MAPKBP1	protein_coding	15:41774433-41827855	3.56666	3.48009	0	11.9178	13.0674	1	32	0
ENSG00000103512	NOMO1	protein_coding	16:14833720-14896157	41.3243	44.983	0	21.4738	20.6086	1	32	0
ENSG00000185164	NOMO2	protein_coding	16:18417324-18562211	34.4991	30.9156	0	13.0007	11.3117	1	32	0
ENSG00000102893	PHKB	protein_coding	16:47461122-47701523	14.0755	8.32118	0	66.3642	55.1307	1	32	0
ENSG00000149782	PLCB3	protein_coding	11:64251522-64269150	6.17965	6.63155	0	11.1713	16.4596	1	32	0
ENSG00000052126	PLEKHA5	protein_coding	12:19129751-19376400	12.2953	13.2488	0	40.0077	36.4157	1	32	0
ENSG00000064932	SBNO2	protein_coding	19:1107636-1174268	4.30537	8.54165	0	11.6909	14.1921	1	32	0
ENSG00000140386	SCAPER	protein_coding	15:76347903-76905444	26.0564	16.8316	0	111.152	105.551	1	32	0
ENSG00000085982	USP40	protein_coding	2:233475519-233566782	10.4615	5.86461	0	85.3778	64.3893	1	32	0
ENSG00000100393	EP300	protein_coding	22:41092591-41180077	29.1674	35.2703	0	118.81	131.539	1	31	0
ENSG00000141736	ERBB2	protein_coding	17:39687913-39730426	17.8968	10.7292	0	33.6454	39.952	1	31	0
ENSG00000135476	ESPL1	protein_coding	12:53268298-53293643	15.7553	11.3286	0	39.7642	47.9253	1	31	0
ENSG00000127946	HIP1	protein_coding	7:75533297-75738962	27.6935	19.7816	0	32.8808	42.6261	1	31	0
ENSG00000163913	IFT122	protein_coding	3:129440035-129520507	18.0635	11.041	0	73.1267	69.9031	1	31	0
ENSG00000143624	INTS3	protein_coding	1:153728049-153774808	6.95396	9.42698	0	22.02	21.4982	1	31	0
ENSG00000083457	ITGAE	protein_coding	17:3714627-3801188	32.5136	29.0234	0	45.8743	37.7724	1	31	0
ENSG00000128641	MYO1B	protein_coding	2:191245184-191425389	16.8432	19.9268	0	31.7302	33.5353	1	31	0
ENSG00000198836	OPA1	protein_coding	3:193593143-193697811	47.7765	33.1611	0	90.7878	67.5873	1	31	0
ENSG00000114554	PLXNA1	protein_coding	3:126988593-127037392	16.9938	15.581	0	35.6848	46.7125	1	31	0
ENSG00000051341	POLQ	protein_coding	3:121431426-121546641	8.22102	8.70602	0	80.4879	74.9947	1	31	0
ENSG00000148606	POLR3A	protein_coding	10:77969250-78029515	14.018	11.5366	0	48.4405	43.379	1	31	0
ENSG00000168781	PPIP5K1	protein_coding	15:43533461-43590253	11.1208	6.11417	0	28.9461	32.4557	1	31	0
ENSG00000091428	RAPGEF4	protein_coding	2:172735273-173052893	3.84189	5.60928	0	27.8	20.6046	1	31	0
ENSG00000188687	SLC4A5	protein_coding	2:74216241-74343414	1.11823	2.34454	0	46.9332	31.4442	1	31	0
ENSG00000168538	TRAPPC11	protein_coding	4:183659266-183713594	18.3334	16.8021	0	99.8988	92.0329	1	31	0
ENSG00000099290	WASHC2A	protein_coding	10:50067887-50133509	26.2879	35.8863	0	18.9112	15.4618	1	31	0
ENSG00000172661	WASHC2C	protein_coding	10:45727199-45792961	22.4445	29.2098	0	12.3188	10.1953	1	31	0
ENSG00000150627	WDR17	protein_coding	4:176065833-176182818	4.87425	8.49726	0	64.8717	66.7817	1	31	0
ENSG00000114770	ABCC5	protein_coding	3:183919933-184017939	7.79634	8.21729	0	26.0262	31.2479	1	30	0
ENSG00000068650	ATP11A	protein_coding	13:112690328-112887168	8.48699	12.2453	0	23.0465	23.6212	1	30	0
ENSG00000101974	ATP11C	protein_coding	X:139726345-139945276	26.3775	17.5209	0	63.7941	78.1163	1	30	0
ENSG00000107518	ATRNL1	protein_coding	10:115093364-115948999	2.21484	1.27076	0	17.8689	12.5676	1	30	0
ENSG00000166004	CEP295	protein_coding	11:93661681-93730358	29.8119	22.4602	0	182.373	171.613	1	30	0
ENSG00000188878	FBF1	protein_coding	17:75909573-75941140	4.36985	7.06328	0	27.2532	22.1366	1	30	0
ENSG00000037280	FLT4	protein_coding	5:180601505-180649624	17.8251	13.615	0	19.969	21.606	1	30	0
ENSG00000259030	FPGT-TNNI3K	protein_coding	1:74198234-74544393	9.16775	2.42263	0	12.0563	13.4159	1	30	0
ENSG00000165458	INPPL1	protein_coding	11:72223700-72239147	23.436	28.5645	0	74.3153	56.4307	1	30	0
ENSG00000086200	IPO11	protein_coding	5:62403971-62628582	16.6975	7.8454	0	75.5826	47.1974	1	30	0
ENSG00000196497	IPO4	protein_coding	14:24180218-24188869	32.9246	31.1144	0	58.1358	27.9622	1	30	0
ENSG00000005961	ITGA2B	protein_coding	17:44372179-44389505	6.65413	12.3628	0	31.972	42.1467	1	30	0
ENSG00000161638	ITGA5	protein_coding	12:54395260-54419266	13.4104	10.039	0	18.973	17.0512	1	30	0
ENSG00000138448	ITGAV	protein_coding	2:186590055-186680901	10.3489	5.65923	0	30.1069	26.3984	1	30	0
ENSG00000147050	KDM6A	protein_coding	X:44873176-45112602	8.99575	12.0495	0	54.3847	42.3574	1	30	0
ENSG00000134313	KIDINS220	protein_coding	2:8721080-8837630	16.2667	9.00551	0	84.5703	76.7887	1	30	0
ENSG00000198862	LTN1	protein_coding	21:28928143-28992956	6.9242	4.80035	0	89.6749	108.664	1	30	0
ENSG00000197442	MAP3K5	protein_coding	6:136557045-136792477	2.76879	3.49078	0	14.0043	9.3234	1	30	0
ENSG00000108510	MED13	protein_coding	17:61942604-62065278	34.4272	22.9505	0	206.19	180.465	1	30	0
ENSG00000134369	NAV1	protein_coding	1:201622884-201826969	8.44661	5.48568	0	12.1543	13.5906	1	30	0
ENSG00000163939	PBRM1	protein_coding	3:52545351-52685917	34.27	33.1498	0	101.76	92.1237	1	30	0
ENSG00000152527	PLEKHH2	protein_coding	2:43637259-43767987	21.8333	12.6312	0	137.558	161.199	1	30	0
ENSG00000177380	PPFIA3	protein_coding	19:49119543-49151026	20.1003	9.58067	0	12.8636	16.6951	1	30	0
ENSG00000110841	PPFIBP1	protein_coding	12:27523430-27695564	28.8699	35.3752	0	196.061	235.208	1	30	0
ENSG00000170471	RALGAPB	protein_coding	20:38472815-38578859	10.1874	10.7606	0	62.5703	59.207	1	30	0
ENSG00000204764	RANBP17	protein_coding	5:170861869-171300015	31.294	25.9404	0	138.814	135.498	1	30	0
ENSG00000134444	RELCH	protein_coding	18:62187254-62310217	4.66765	3.17052	0	40.3939	43.3187	1	30	0
ENSG00000163029	SMC6	protein_coding	2:17663811-17800242	69.741	53.4347	0	248.352	216.154	1	30	0
ENSG00000153157	SYCP2L	protein_coding	6:10886830-10979320	4.06623	3.90104	0	28.5705	38.485	1	30	0
ENSG00000059588	TARBP1	protein_coding	1:234391312-234479179	4.65173	4.26314	0	25.382	25.7614	1	30	0
ENSG00000182095	TNRC18	protein_coding	7:5306789-5425414	10.0157	16.2274	0	16.1574	13.2006	1	30	0
ENSG00000134900	TPP2	protein_coding	13:102596985-102679958	38.9421	35.2595	0	211.283	249.867	1	30	0
ENSG00000153339	TRAPPC8	protein_coding	18:31829179-31953136	26.743	24.9394	0	148.837	141.494	1	30	0
ENSG00000204394	VARS1	protein_coding	6:31777517-31795752	21.1812	29.7151	0	43.2184	32.5549	1	30	0
ENSG00000137411	VARS2	protein_coding	6:30908241-30926459	15.6803	14.0247	0	45.6064	36.385	1	30	0
ENSG00000146530	VWDE	protein_coding	7:12330884-12403941	3.5538	3.37916	0	15.8939	26.1725	1	30	0
ENSG00000165238	WNK2	protein_coding	9:93184915-93320572	25.1455	35.2009	0	45.2013	62.125	1	30	0
ENSG00000088930	XRN2	protein_coding	20:21303330-21389825	26.4146	25.1328	0	56.0507	54.5724	1	30	0
ENSG00000146463	ZMYM4	protein_coding	1:35268966-35422058	18.5443	12.0195	0	33.3014	46.1696	1	30	0
ENSG00000085563	ABCB1	protein_coding	7:87503632-87713323	10.9766	9.276	0	39.5941	46.8058	1	29	0
ENSG00000131473	ACLY	protein_coding	17:41866916-41930542	100.465	90.2624	0	87.6565	80.0148	1	29	0
ENSG00000135541	AHI1	protein_coding	6:135283531-135497765	46.895	28.5901	0	288.953	227.778	1	29	0
ENSG00000053900	ANAPC4	protein_coding	4:25377212-25418498	19.7184	12.465	0	61.8291	85.4133	1	29	0
ENSG00000206560	ANKRD28	protein_coding	3:15667235-15859771	18.6995	17.2448	0	86.5559	98.3259	1	29	0
ENSG00000156802	ATAD2	protein_coding	8:123319849-123416350	33.7055	31.3068	0	159.835	183.578	1	29	0
ENSG00000159363	ATP13A2	protein_coding	1:16985957-17011928	24.0677	16.3252	0	18.3591	16.1288	1	29	0
ENSG00000000460	C1orf112	protein_coding	1:169662006-169854080	8.49842	8.10183	0	57.9475	54.821	1	29	0
ENSG00000132024	CC2D1A	protein_coding	19:13906200-13930879	19.5337	13.5664	0	72.7243	78.4353	1	29	0
ENSG00000122483	CCDC18	protein_coding	1:93179918-93278730	48.3452	54.0268	0	162.571	129.052	1	29	0
ENSG00000262246	CORO7	protein_coding	16:4354541-4425705	15.8283	8.96761	0	14.4425	17.5345	1	29	0
ENSG00000104218	CSPP1	protein_coding	8:67062425-67196263	12.153	18.3181	0	95.0176	99.4648	1	29	0
ENSG00000167986	DDB1	protein_coding	11:61299450-61342596	93.3808	102.876	0	189.595	185.947	1	29	0
ENSG00000131504	DIAPH1	protein_coding	5:141515015-141619055	73.2888	59.7842	0	98.1244	86.755	1	29	0
ENSG00000100697	DICER1	protein_coding	14:95086227-95158010	29.3206	34.8352	0	393.061	422.634	1	29	0
ENSG00000083857	FAT1	protein_coding	4:186587793-186726722	22.4067	15.4101	0	46.801	52.4293	1	29	0
ENSG00000005700	IBTK	protein_coding	6:82169985-82247754	8.55639	6.35698	0	59.2351	57.1218	1	29	0
ENSG00000164941	INTS8	protein_coding	8:94813310-94881746	51.253	45.5286	0	234.845	197.049	1	29	0
ENSG00000069020	MAST4	protein_coding	5:66596360-67169595	3.71919	2.51945	0	12.6751	9.99029	1	29	0
ENSG00000160294	MCM3AP	protein_coding	21:46235132-46286297	37.4143	20.5419	0	90.5684	101.067	1	29	0
ENSG00000150527	MIA2	protein_coding	14:39230230-39388513	9.03582	9.49761	0	20.5696	15.0791	1	29	0
ENSG00000255152	MSH5-SAPCD1	protein_coding	6:31740019-31764851	3.24635	1.16803	0	10.231	12.6433	1	29	0
ENSG00000135372	NAT10	protein_coding	11:34105616-34147670	27.9878	42.0885	0	119.062	87.2692	1	29	0
ENSG00000215041	NEURL4	protein_coding	17:7315627-7329393	18.127	6.2328	0	46.9189	40.7511	1	29	0
ENSG00000054690	PLEKHH1	protein_coding	14:67533300-67589612	5.23245	3.14673	0	21.143	17.4813	1	29	0
ENSG00000158987	RAPGEF6	protein_coding	5:131423920-131635236	16.0367	7.81102	0	266.083	192.083	1	29	0
ENSG00000138674	SEC31A	protein_coding	4:82818508-82901166	38.4813	35.8651	0	203.332	215.957	1	29	0
ENSG00000242866	STRC	protein_coding	15:43599562-43618800	2.24616	3.15149	0	15.5969	10.1822	1	29	0
ENSG00000156299	TIAM1	protein_coding	21:31118415-31559977	14.5551	12.1385	0	34.4116	31.4086	1	29	0
ENSG00000164953	TMEM67	protein_coding	8:93754843-93819234	21.8528	15.6243	0	120.514	117.119	1	29	0
ENSG00000186815	TPCN1	protein_coding	12:113221049-113298585	7.47858	9.28479	0	28.4652	37.0453	1	29	0
ENSG00000123607	TTC21B	protein_coding	2:165857474-165953816	14.0949	13.4113	0	101.941	108.056	1	29	0
ENSG00000130939	UBE4B	protein_coding	1:10032831-10181239	11.2198	8.15121	0	42.1408	36.5736	1	29	0
ENSG00000170242	USP47	protein_coding	11:11841422-11959323	22.3718	21.3505	0	79.4445	77.9612	1	29	0
ENSG00000006715	VPS41	protein_coding	7:38722973-38932394	34.2395	30.8355	0	199.711	200.166	1	29	0
ENSG00000004766	VPS50	protein_coding	7:93232339-93361123	18.7298	7.8912	0	63.4352	39.7085	1	29	0
ENSG00000164961	WASHC5	protein_coding	8:125024259-125091819	3.74534	10.4049	0	17.9736	23.8531	1	29	0
ENSG00000120008	WDR11	protein_coding	10:120851304-120909524	38.8614	20.0244	0	140.63	132.173	1	29	0
ENSG00000065413	ANKRD44	protein_coding	2:196967016-197311173	4.8509	1.69823	0	17.4115	12.6776	1	28	0
ENSG00000151693	ASAP2	protein_coding	2:9206764-9405683	2.93296	5.80728	0	21.3637	27.4049	1	28	0
ENSG00000066279	ASPM	protein_coding	1:197084126-197146694	17.9223	15.9627	0	151.458	144.376	1	28	0
ENSG00000119778	ATAD2B	protein_coding	2:23748663-23927123	8.47621	12.4181	0	42.8049	33.4341	1	28	0
ENSG00000017260	ATP2C1	protein_coding	3:130850594-131016712	15.2702	13.1961	0	39.2206	41.4551	1	28	0
ENSG00000111731	C2CD5	protein_coding	12:22448582-22544546	16.3012	9.24861	0	71.6508	43.3724	1	28	0
ENSG00000144395	CCDC150	protein_coding	2:196639553-196763490	36.792	22.825	0	158.156	144.984	1	28	0
ENSG00000142173	COL6A2	protein_coding	21:46098096-46132849	22.3317	13.2356	0	41.3927	42.1634	1	28	0
ENSG00000135829	DHX9	protein_coding	1:182839346-182887982	180.41	146.289	0	814.461	778.26	1	28	0
ENSG00000139734	DIAPH3	protein_coding	13:59665582-60163987	15.4674	18.9692	0	88.9589	75.2114	1	28	0
ENSG00000178950	GAK	protein_coding	4:849275-932373	21.1228	21.2188	0	37.769	38.0394	1	28	0
ENSG00000032742	IFT88	protein_coding	13:20567068-20691437	3.07304	2.87541	0	6.62902	22.1204	1	28	0
ENSG00000115232	ITGA4	protein_coding	2:181457201-181538940	14.1551	11.5656	0	32.8118	39.5585	1	28	0
ENSG00000073614	KDM5A	protein_coding	12:280128-389454	21.9279	24.7723	0	162.8	187.431	1	28	0
ENSG00000047578	KIAA0556	protein_coding	16:27550132-27780369	5.14014	9.09989	0	68.4284	58.8676	1	28	0
ENSG00000135862	LAMC1	protein_coding	1:183023419-183145592	92.5939	80.7991	0	109.052	130.248	1	28	0
ENSG00000154305	MIA3	protein_coding	1:222618096-222668007	39.1294	52.6376	0	103.385	82.3038	1	28	0
ENSG00000078114	NEBL	protein_coding	10:20779972-21174187	9.49304	7.18499	0	40.5261	26.1051	1	28	0
ENSG00000183426	NPIPA1	protein_coding	16:14922801-14952060	11.181	15.1209	0	21.0892	20.7009	1	28	0
ENSG00000111581	NUP107	protein_coding	12:68686950-68745809	76.144	47.882	0	340.87	361.238	1	28	0
ENSG00000178921	PFAS	protein_coding	17:8247617-8270491	12.2937	13.8929	0	35.0223	30.2423	1	28	0
ENSG00000013503	POLR3B	protein_coding	12:106357747-106510198	2.43617	10.4113	0	11.5613	16.8831	1	28	0
ENSG00000113319	RASGRF2	protein_coding	5:80960362-81230162	5.61566	8.8782	0	33.7244	36.0036	1	28	0
ENSG00000154134	ROBO3	protein_coding	11:124865431-124881471	15.7691	12.2501	0	21.805	23.0377	1	28	0
ENSG00000204351	SKIV2L	protein_coding	6:31959116-31969751	16.5969	19.7939	0	49.3564	67.6017	1	28	0
ENSG00000033867	SLC4A7	protein_coding	3:27372720-27484420	35.3968	33.1758	0	191.415	196.607	1	28	0
ENSG00000164506	STXBP5	protein_coding	6:147204424-147390476	6.12228	5.48048	0	34.384	30.5648	1	28	0
ENSG00000145087	STXBP5L	protein_coding	3:120908071-121424761	3.87323	3.0807	0	24.7043	16.0638	1	28	0
ENSG00000104067	TJP1	protein_coding	15:29699366-29968865	10.083	19.6759	0	45.2953	45.6318	1	28	0
ENSG00000163781	TOPBP1	protein_coding	3:133598174-133662380	27.7721	21.2031	0	184.872	221.899	1	28	0
ENSG00000137941	TTLL7	protein_coding	1:83865023-83999150	5.93121	10.4945	0	68.2981	75.267	1	28	0
ENSG00000083223	TUT7	protein_coding	9:86287732-86354454	17.7746	21.2246	0	107.873	102.36	1	28	0
ENSG00000177169	ULK1	protein_coding	12:131894621-131923150	4.39379	4.79582	0	28.8055	11.4854	1	28	0
ENSG00000134215	VAV3	protein_coding	1:107571160-107965180	4.47406	4.76489	0	21.3974	8.59993	1	28	0
ENSG00000118965	WDR35	protein_coding	2:19910259-19990131	5.16196	4.98055	0	31.5502	30.3541	1	28	0
ENSG00000091157	WDR7	protein_coding	18:56651342-57036606	7.54535	6.89676	0	32.3925	25.8801	1	28	0
ENSG00000075292	ZNF638	protein_coding	2:71276560-71435069	98.2077	75.1322	0	434.523	366.748	1	28	0
ENSG00000101901	ALG13	protein_coding	X:111665810-111760649	35.2098	43.7148	0	124.282	96.4328	1	27	0
ENSG00000132842	AP3B1	protein_coding	5:78000524-78294755	16.4477	9.27372	0	67.9228	50.7072	1	27	0
ENSG00000120868	APAF1	protein_coding	12:98645140-98735433	10.4414	13.1861	0	78.8742	98.0948	1	27	0
ENSG00000204842	ATXN2	protein_coding	12:111443484-111599676	46.7563	52.031	0	166.713	154.863	1	27	0
ENSG00000112983	BRD8	protein_coding	5:138139765-138178986	121.752	109.528	0	367.061	365.916	1	27	0
ENSG00000158966	CACHD1	protein_coding	1:64470128-64693058	4.89586	5.4084	0	16.8936	15.7995	1	27	0
ENSG00000147044	CASK	protein_coding	X:41514933-41923645	19.3624	10.6102	0	28.5376	40.8717	1	27	0
ENSG00000154240	CEP112	protein_coding	17:65635536-66192133	8.20899	12.1097	0	25.8554	35.8409	1	27	0
ENSG00000103995	CEP152	protein_coding	15:48712927-48811146	27.7975	21.7334	0	128.418	141.391	1	27	0
ENSG00000135315	CEP162	protein_coding	6:84124240-84227643	3.32997	3.76932	0	37.7489	27.8746	1	27	0
ENSG00000011021	CLCN6	protein_coding	1:11806095-11848079	4.70399	5.37692	0	23.3782	18.8671	1	27	0
ENSG00000079785	DDX1	protein_coding	2:15591177-15631111	50.8371	48.0954	0	148.212	110.409	1	27	0
ENSG00000140829	DHX38	protein_coding	16:72093612-72112912	47.0582	47.3595	0	121.204	119.806	1	27	0
ENSG00000006704	GTF2IRD1	protein_coding	7:74453789-74602604	12.3796	17.3102	0	12.9991	20.1685	1	27	0
ENSG00000068024	HDAC4	protein_coding	2:239048167-239401654	6.98782	12.1003	0	25.9557	20.8381	1	27	0
ENSG00000061273	HDAC7	protein_coding	12:47782721-47833132	5.78778	10.4271	0	22.0568	15.4887	1	27	0
ENSG00000147255	IGSF1	protein_coding	X:131273505-131578899	3.2102	3.86474	0	15.8007	10.9915	1	27	0
ENSG00000162434	JAK1	protein_coding	1:64833228-64966549	24.799	38.2262	0	101.725	102.626	1	27	0
ENSG00000005483	KMT2E	protein_coding	7:105014189-105115019	36.0967	32.6	0	149.855	191.923	1	27	0
ENSG00000137812	KNL1	protein_coding	15:40594019-40664342	9.89844	16.022	0	170.194	115.183	1	27	0
ENSG00000133640	LRRIQ1	protein_coding	12:85036313-85264457	9.86628	3.08492	0	28.0066	29.371	1	27	0
ENSG00000099308	MAST3	protein_coding	19:18097792-18151692	11.4992	3.50012	0	16.1648	17.474	1	27	0
ENSG00000039123	MTREX	protein_coding	5:55307988-55425579	54.4256	42.3306	0	151.475	128.269	1	27	0
ENSG00000278259	MYO19	protein_coding	17:36495632-36543435	23.0958	38.7425	0	117.349	128.037	1	27	0
ENSG00000151883	PARP8	protein_coding	5:50665898-50846519	6.82728	5.82075	0	32.5347	29.872	1	27	0
ENSG00000107959	PITRM1	protein_coding	10:3137727-3172841	22.8859	22.8132	0	26.4569	39.5654	1	27	0
ENSG00000088179	PTPN4	protein_coding	2:119759921-119984899	12.0095	10.1875	0	82.6087	84.5635	1	27	0
ENSG00000139687	RB1	protein_coding	13:48303725-48599436	3.73854	13.9996	0	21.8337	12.6443	1	27	0
ENSG00000103494	RPGRIP1L	protein_coding	16:53598152-53703938	13.4391	7.29706	0	64.412	67.5927	1	27	0
ENSG00000149577	SIDT2	protein_coding	11:117178732-117197445	6.52574	6.96195	0	22.7936	26.487	1	27	0
ENSG00000064651	SLC12A2	protein_coding	5:128083765-128189677	14.1136	14.4344	0	50.1843	31.2856	1	27	0
ENSG00000071189	SNX13	protein_coding	7:17790760-17940501	11.8687	13.5251	0	87.0284	81.7355	1	27	0
ENSG00000145348	TBCK	protein_coding	4:106041598-106321495	6.04421	2.38634	0	40.9127	35.2445	1	27	0
ENSG00000173273	TNKS	protein_coding	8:9555911-9782346	10.2504	11.1664	0	38.8153	37.8483	1	27	0
ENSG00000143569	UBAP2L	protein_coding	1:154220178-154271510	145.702	144.172	0	516.563	468.566	1	27	0
ENSG00000172046	USP19	protein_coding	3:49108045-49120938	14.7077	11.0933	0	32.317	34.4461	1	27	0
ENSG00000065183	WDR3	protein_coding	1:117929719-117966543	27.5488	22.6989	0	72.9705	70.3775	1	27	0
ENSG00000214655	ZSWIM8	protein_coding	10:73785581-73801797	14.4301	23.1236	0	110.644	94.1374	1	27	0
ENSG00000112414	ADGRG6	protein_coding	6:142301853-142446266	6.80462	7.32423	0	19.4713	20.0556	1	26	0
ENSG00000135049	AGTPBP1	protein_coding	9:85546538-85742029	15.9841	13.7203	0	122.801	126.41	1	26	0
ENSG00000107863	ARHGAP21	protein_coding	10:24583608-24723887	51.1435	30.8282	0	103.193	109.983	1	26	0
ENSG00000116584	ARHGEF2	protein_coding	1:155946850-156007070	13.7765	24.7897	0	31.045	36.749	1	26	0
ENSG00000120029	ARMH3	protein_coding	10:101845598-102056193	9.30999	6.58489	0	33.4808	15.0174	1	26	0
ENSG00000038219	BOD1L1	protein_coding	4:13568737-13627725	26.3451	17.2203	0	67.6135	99.4409	1	26	0
ENSG00000141577	CEP131	protein_coding	17:81189592-81222999	9.10831	8.95304	0	13.8521	19.3093	1	26	0
ENSG00000174799	CEP135	protein_coding	4:55948870-56033363	12.0799	13.615	0	154.164	141.994	1	26	0
ENSG00000132361	CLUH	protein_coding	17:2689385-2712663	14.035	32.2027	0	76.1868	53.8262	1	26	0
ENSG00000196730	DAPK1	protein_coding	9:87497227-87708634	13.5135	18.8565	0	17.5638	22.2053	1	26	0
ENSG00000107938	EDRF1	protein_coding	10:125719514-125764143	23.8643	20.4862	0	179	196.916	1	26	0
ENSG00000136960	ENPP2	protein_coding	8:119557085-119673453	9.96096	8.55227	0	12.3993	9.92302	1	26	0
ENSG00000157107	FCHO2	protein_coding	5:72956040-73090522	5.23358	7.41658	0	66.2983	74.1709	1	26	0
ENSG00000167110	GOLGA2	protein_coding	9:128255828-128275995	37.2892	46.6049	0	134.668	158.059	1	26	0
ENSG00000068400	GRIPAP1	protein_coding	X:48973719-49002264	20.3952	14.1188	0	35.7522	34.8061	1	26	0
ENSG00000085382	HACE1	protein_coding	6:104728093-104859919	21.4966	12.017	0	94.3858	75.0188	1	26	0
ENSG00000048052	HDAC9	protein_coding	7:18086948-19002416	4.77172	2.12422	0	9.47229	13.9054	1	26	0
ENSG00000138641	HERC3	protein_coding	4:88592433-88708541	3.14176	2.38863	0	17.5613	13.3724	1	26	0
ENSG00000148634	HERC4	protein_coding	10:67921898-68075348	21.0976	12.7049	0	57.7888	56.1786	1	26	0
ENSG00000071794	HLTF	protein_coding	3:149030126-149086554	44.0988	34.1051	0	150.204	159.727	1	26	0
ENSG00000040933	INPP4A	protein_coding	2:98444853-98594390	9.07351	12.6632	0	26.0604	23.3434	1	26	0
ENSG00000091409	ITGA6	protein_coding	2:172427353-172506459	9.13815	11.2927	0	40.6134	34.8684	1	26	0
ENSG00000135424	ITGA7	protein_coding	12:55684567-55716043	6.26979	5.49766	0	14.0302	13.3891	1	26	0
ENSG00000101384	JAG1	protein_coding	20:10637683-10673999	2.29016	2.46143	0	17.4276	16.0817	1	26	0
ENSG00000184916	JAG2	protein_coding	14:105140981-105168824	8.32232	6.73622	0	19.9887	23.8085	1	26	0
ENSG00000171988	JMJD1C	protein_coding	10:63167220-63521850	13.9231	9.98996	0	62.914	71.9362	1	26	0
ENSG00000089177	KIF16B	protein_coding	20:16272103-16573434	15.3011	15.3822	0	14.7925	16.3851	1	26	0
ENSG00000168280	KIF5C	protein_coding	2:148875226-149026759	41.639	23.8693	0	104.76	106.948	1	26	0
ENSG00000073350	LLGL2	protein_coding	17:75525079-75575208	18.4417	13.35	0	33.706	39.1998	1	26	0
ENSG00000188130	MAPK12	protein_coding	22:50245449-50261716	16.0994	13.6047	0	26.113	25.7344	1	26	0
ENSG00000105613	MAST1	protein_coding	19:12833950-12874952	9.27554	11.7618	0	36.233	31.3942	1	26	0
ENSG00000008838	MED24	protein_coding	17:40019096-40061215	59.0983	54.5479	0	196.006	212.851	1	26	0
ENSG00000078403	MLLT10	protein_coding	10:21524645-21743630	104.541	55.6131	0	202.315	216.768	1	26	0
ENSG00000165271	NOL6	protein_coding	9:33461352-33473930	3.62002	3.1873	0	13.0843	10.2621	1	26	0
ENSG00000079156	OSBPL6	protein_coding	2:178194480-178402893	10.4794	8.31209	0	13.7697	15.8179	1	26	0
ENSG00000117859	OSBPL9	protein_coding	1:51577178-51798427	34.5787	27.2422	0	78.6445	112.832	1	26	0
ENSG00000135473	PAN2	protein_coding	12:56316222-56334053	24.1446	30.811	0	229.99	248.181	1	26	0
ENSG00000130997	POLN	protein_coding	4:2071917-2242121	1.16786	2.19837	0	20.0332	14.4073	1	26	0
ENSG00000070159	PTPN3	protein_coding	9:109375465-109498313	2.98622	2.96048	0	14.9963	15.2508	1	26	0
ENSG00000048991	R3HDM1	protein_coding	2:135531454-135725270	33.9743	32.4135	0	160.184	158.933	1	26	0
ENSG00000136237	RAPGEF5	protein_coding	7:22118235-22357154	7.03178	3.68112	0	20.8352	14.285	1	26	0
ENSG00000145715	RASA1	protein_coding	5:87267887-87391931	7.57218	7.42103	0	33.9682	34.7659	1	26	0
ENSG00000107036	RIC1	protein_coding	9:5629024-5776557	3.91185	1.43879	0	17.3027	15.5625	1	26	0
ENSG00000125844	RRBP1	protein_coding	20:17613677-17682295	61.5484	68.3139	0	51.4349	48.7313	1	26	0
ENSG00000115415	STAT1	protein_coding	2:190964357-191020960	25.7806	27.1403	0	46.1909	45.4259	1	26	0
ENSG00000092201	SUPT16H	protein_coding	14:21351475-21384019	104.629	96.2087	0	157.528	178.977	1	26	0
ENSG00000102710	SUPT20H	protein_coding	13:37009311-37059713	19.9068	15.0869	0	102.32	115.262	1	26	0
ENSG00000064313	TAF2	protein_coding	8:119730773-119832841	47.9925	46.8144	0	225.005	213.204	1	26	0
ENSG00000183751	TBL3	protein_coding	16:1972036-1982933	24.192	18.4321	0	29.2537	27.8042	1	26	0
ENSG00000138768	USO1	protein_coding	4:75724592-75814286	12.7529	9.9233	0	33.772	40.2941	1	26	0
ENSG00000135913	USP37	protein_coding	2:218450250-218568351	30.1978	25.5923	0	359.757	362.424	1	26	0
ENSG00000198554	WDHD1	protein_coding	14:54938948-55027105	40.1664	26.5641	0	204.982	193.33	1	26	0
ENSG00000082898	XPO1	protein_coding	2:61477848-61538626	132.175	111.854	0	614.949	732.079	1	26	0
ENSG00000121741	ZMYM2	protein_coding	13:19958669-20091829	38.9209	28.4496	0	259.026	208.601	1	26	0
ENSG00000204574	ABCF1	protein_coding	6:30571392-30597179	114.728	106.568	0	99.4596	124.861	1	25	0
ENSG00000183889	AC138969.1	protein_coding	16:16317443-16350590	36.6625	41.9057	0	22.5445	22.6991	1	25	0
ENSG00000114331	ACAP2	protein_coding	3:195274744-195443044	54.8754	29.0018	0	189.206	114.084	1	25	0
ENSG00000144218	AFF3	protein_coding	2:99545418-100142739	4.59934	9.56441	0	21.0958	34.7252	1	25	0
ENSG00000064999	ANKS1A	protein_coding	6:34889254-35091406	10.3316	11.6554	0	29.3085	31.0447	1	25	0
ENSG00000088280	ASAP3	protein_coding	1:23428562-23484568	8.99106	11.7646	0	18.4227	24.1922	1	25	0
ENSG00000198363	ASPH	protein_coding	8:61500555-61714640	114.626	123.946	0	150.643	155.859	1	25	0
ENSG00000204463	BAG6	protein_coding	6:31639027-31652705	84.5725	134.225	0	129.477	109.289	1	25	0
ENSG00000169679	BUB1	protein_coding	2:110637527-110678063	35.0556	28.9665	0	140.872	110.168	1	25	0
ENSG00000100629	CEP128	protein_coding	14:80476982-80959517	8.1866	14.401	0	38.8845	42.389	1	25	0
ENSG00000163075	CFAP221	protein_coding	2:119544431-119662251	4.64941	3.96736	0	13.4496	13.8202	1	25	0
ENSG00000103249	CLCN7	protein_coding	16:1444933-1475084	7.76217	10.2329	0	34.9027	39.5408	1	25	0
ENSG00000092853	CLSPN	protein_coding	1:35720217-35769978	56.0145	42.7003	0	249.221	231.706	1	25	0
ENSG00000198730	CTR9	protein_coding	11:10751245-10801625	35.7994	34.4167	0	33.1441	41.1401	1	25	0
ENSG00000100592	DAAM1	protein_coding	14:59188645-59371405	25.3869	43.358	0	167.22	113.105	1	25	0
ENSG00000174953	DHX36	protein_coding	3:154272545-154324487	52.1352	37.1955	0	324.388	330.209	1	25	0
ENSG00000067596	DHX8	protein_coding	17:43483864-43610338	26.9153	37.0285	0	55.9042	28.608	1	25	0
ENSG00000077232	DNAJC10	protein_coding	2:182716040-182794464	27.2515	25.5097	0	126.597	110.895	1	25	0
ENSG00000114346	ECT2	protein_coding	3:172750681-172821474	40.8869	34.5401	0	202.158	202.206	1	25	0
ENSG00000115504	EHBP1	protein_coding	2:62673850-63046487	31.453	39.635	0	94.7456	86.8142	1	25	0
ENSG00000197594	ENPP1	protein_coding	6:131808015-131895155	15.9755	16.2594	0	35.6873	53.4297	1	25	0
ENSG00000115109	EPB41L5	protein_coding	2:120013076-120179119	12.4119	14.1666	0	90.3366	81.4235	1	25	0
ENSG00000085832	EPS15	protein_coding	1:51354262-51519266	21.322	13.6385	0	74.4466	71.2158	1	25	0
ENSG00000171824	EXOSC10	protein_coding	1:11066617-11099869	41.7459	39.4629	0	266.676	247.65	1	25	0
ENSG00000151474	FRMD4A	protein_coding	10:13643705-14462142	15.8744	3.82237	0	66.7381	45.8128	1	25	0
ENSG00000178445	GLDC	protein_coding	9:6532463-6645783	4.79407	8.60574	0	15.0221	17.5224	1	25	0
ENSG00000133835	HSD17B4	protein_coding	5:119452472-119637199	286.812	202.034	0	605.448	545.543	1	25	0
ENSG00000119912	IDE	protein_coding	10:92451683-92574076	19.879	9.56234	0	110.685	109.028	1	25	0
ENSG00000205339	IPO7	protein_coding	11:9384651-9448127	60.0738	51.3933	0	200.023	175.144	1	25	0
ENSG00000133704	IPO8	protein_coding	12:30628987-30695869	30.6961	21.3047	0	50.6731	42.6603	1	25	0
ENSG00000151276	MAGI1	protein_coding	3:65353524-66038834	7.1827	5.33251	0	16.7193	15.035	1	25	0
ENSG00000157890	MEGF11	protein_coding	15:65895078-66253747	4.92802	7.14845	0	14.7952	24.0653	1	25	0
ENSG00000135596	MICAL1	protein_coding	6:109444061-109465968	4.13331	4.87068	0	12.2078	16.9315	1	25	0
ENSG00000113318	MSH3	protein_coding	5:80654651-80876815	10.4241	14.0849	0	35.232	40.2754	1	25	0
ENSG00000204410	MSH5	protein_coding	6:31739676-31762678	27.6733	22.0522	0	125.065	164.022	1	25	0
ENSG00000179364	PACS2	protein_coding	14:105300562-105398147	12.6664	16.1389	0	16.0324	15.3628	1	25	0
ENSG00000145730	PAM	protein_coding	5:102753980-103031105	39.6803	26.2862	0	48.9808	45.5664	1	25	0
ENSG00000148498	PARD3	protein_coding	10:34109559-34815325	18.9767	13.3427	0	22.887	25.6131	1	25	0
ENSG00000112541	PDE10A	protein_coding	6:165327286-165988078	2.97023	2.72832	0	20.8857	18.1569	1	25	0
ENSG00000141959	PFKL	protein_coding	21:44300050-44327376	10.1482	11.3522	0	13.2013	11.6455	1	25	0
ENSG00000078142	PIK3C3	protein_coding	18:41955233-42087830	23.0112	13.2064	0	102.604	69.9839	1	25	0
ENSG00000090975	PITPNM2	protein_coding	12:122983479-123150015	2.67761	2.16869	0	12.5213	14.2498	1	25	0
ENSG00000144283	PKP4	protein_coding	2:158456963-158682879	39.7774	33.1488	0	153.386	71.3236	1	25	0
ENSG00000077157	PPP1R12B	protein_coding	1:202348698-202592706	15.1074	32.934	0	159.829	182.526	1	25	0
ENSG00000100239	PPP6R2	protein_coding	22:50343303-50445090	5.97566	6.56296	0	13.6467	14.6023	1	25	0
ENSG00000173692	PSMD1	protein_coding	2:231056863-231172827	41.3552	43.4031	0	250.945	193.711	1	25	0
ENSG00000076201	PTPN23	protein_coding	3:47381010-47413435	18.9989	13.225	0	28.0366	22.8957	1	25	0
ENSG00000115839	RAB3GAP1	protein_coding	2:135052264-135176394	21.3241	21.0717	0	92.6258	78.3952	1	25	0
ENSG00000113522	RAD50	protein_coding	5:132556018-132646349	30.4722	19.4628	0	156.978	190.616	1	25	0
ENSG00000155903	RASA2	protein_coding	3:141487046-141615342	9.66574	8.95611	0	56.114	61.515	1	25	0
ENSG00000122965	RBM19	protein_coding	12:113816737-113966325	11.2739	12.9357	0	21.6406	14.5005	1	25	0
ENSG00000003756	RBM5	protein_coding	3:50088907-50119021	193.808	125.183	0	1222.27	1228.94	1	25	0
ENSG00000103932	RPAP1	protein_coding	15:41517175-41544269	24.0333	19.7508	0	36.3369	38.9892	1	25	0
ENSG00000138802	SEC24B	protein_coding	4:109433771-109540896	4.10016	4.71421	0	21.845	23.4895	1	25	0
ENSG00000160584	SIK3	protein_coding	11:116843401-117098437	8.00607	10.2207	0	67.4404	105.051	1	25	0
ENSG00000163104	SMARCAD1	protein_coding	4:94207610-94291292	8.3638	6.76901	0	52.0815	42.4539	1	25	0
ENSG00000136824	SMC2	protein_coding	9:104094259-104141419	22.1023	23.0046	0	81.3769	66.7678	1	25	0
ENSG00000198887	SMC5	protein_coding	9:70258977-70354873	131.513	101.814	0	433.628	366.685	1	25	0
ENSG00000144589	STK11IP	protein_coding	2:219597856-219616451	3.37851	5.36718	0	18.1158	23.3268	1	25	0
ENSG00000083312	TNPO1	protein_coding	5:72816311-72916733	59.1761	57.4847	0	195.079	186.227	1	25	0
ENSG00000108395	TRIM37	protein_coding	17:58982637-59106921	60.8488	41.3799	0	181.436	98.9704	1	25	0
ENSG00000105397	TYK2	protein_coding	19:10350528-10380676	41.3549	43.8127	0	165.098	179.528	1	25	0
ENSG00000123124	WWP1	protein_coding	8:86342737-86478420	13.6833	12.5919	0	96.2035	94.7425	1	25	0
ENSG00000147130	ZMYM3	protein_coding	X:71239623-71255146	3.62033	6.13961	0	10.0418	15.6667	1	25	0
ENSG00000008311	AASS	protein_coding	7:122073548-122144255	6.26133	5.61588	0	40.5331	36.3376	1	24	0
ENSG00000006025	OSBPL7	protein_coding	17:47807371-47821834	6.84716	2.46289	0	16.7021	19.1783	1	24	0
ENSG00000131584	ACAP3	protein_coding	1:1292389-1309609	11.6034	4.25574	0	43.1506	40.546	1	24	0
ENSG00000011426	ANLN	protein_coding	7:36389820-36453791	109.272	85.6932	0	298.708	281.883	1	24	0
ENSG00000196961	AP2A1	protein_coding	19:49766967-49807113	5.50609	8.84971	0	20.677	22.6237	1	24	0
ENSG00000157500	APPL1	protein_coding	3:57227725-57278105	5.7445	9.29783	0	68.6665	70.7633	1	24	0
ENSG00000165801	ARHGEF40	protein_coding	14:21070272-21090248	3.13473	6.59521	0	14.9219	15.6444	1	24	0
ENSG00000032219	ARID4A	protein_coding	14:58298384-58373887	25.3454	29.9694	0	138.276	191.494	1	24	0
ENSG00000168488	ATXN2L	protein_coding	16:28823034-28837237	57.1503	104.324	0	166.034	188.411	1	24	0
ENSG00000122507	BBS9	protein_coding	7:33129243-33606068	4.01112	4.06126	0	16.7957	15.7097	1	24	0
ENSG00000135048	CEMIP2	protein_coding	9:71683365-71816690	16.1023	8.46275	0	36.2444	38.9598	1	24	0
ENSG00000131778	CHD1L	protein_coding	1:147242653-147295765	22.4537	19.1487	0	74.9844	97.6834	1	24	0
ENSG00000127586	CHTF18	protein_coding	16:788045-800737	75.0226	69.9773	0	181.449	219.759	1	24	0
ENSG00000018236	CNTN1	protein_coding	12:40692438-41072415	3.56676	9.21013	0	14.0569	8.13035	1	24	0
ENSG00000106714	CNTNAP3	protein_coding	9:39072766-39288315	2.4272	6.12355	0	23.0054	7.16622	1	24	0
ENSG00000181789	COPG1	protein_coding	3:129249605-129277773	33.7791	27.6164	0	92.1921	87.5103	1	24	0
ENSG00000158623	COPG2	protein_coding	7:130506237-130668748	8.83114	6.58749	0	14.6183	11.4473	1	24	0
ENSG00000055130	CUL1	protein_coding	7:148697913-148801110	24.7448	23.7284	0	43.2414	30.0365	1	24	0
ENSG00000257923	CUX1	protein_coding	7:101815903-102283958	32.5672	32.6711	0	50.6145	40.3154	1	24	0
ENSG00000144535	DIS3L2	protein_coding	2:231961244-232344350	19.8861	17.0672	0	68.9885	82.1156	1	24	0
ENSG00000143924	EML4	protein_coding	2:42169352-42332548	16.9768	14.679	0	59.9548	68.107	1	24	0
ENSG00000117868	ESYT2	protein_coding	7:158730994-158830253	17.5818	16.7252	0	27.0162	27.0502	1	24	0
ENSG00000138640	FAM13A	protein_coding	4:88725954-89111398	17.3032	7.75717	0	18.2971	17.9513	1	24	0
ENSG00000157353	FCSK	protein_coding	16:70454594-70480274	7.18802	5.07493	0	10.5828	12.1675	1	24	0
ENSG00000214013	GANC	protein_coding	15:42273232-42356935	5.50932	4.73322	0	21.438	24.4431	1	24	0
ENSG00000204084	INPP5B	protein_coding	1:37860696-37947057	8.70116	6.69785	0	21.2676	22.0746	1	24	0
ENSG00000149262	INTS4	protein_coding	11:77878719-77994671	20.2009	14.892	0	115.904	107.111	1	24	0
ENSG00000120733	KDM3B	protein_coding	5:138352684-138437028	31.0541	30.0857	0	57.114	64.3472	1	24	0
ENSG00000131899	LLGL1	protein_coding	17:18225634-18244875	6.16293	6.23976	0	14.0475	14.7771	1	24	0
ENSG00000070018	LRP6	protein_coding	12:12116024-12267044	15.0706	18.9112	0	86.6086	81.5002	1	24	0
ENSG00000104774	MAN2B1	protein_coding	19:12646510-12666742	37.7419	54.1992	0	57.0009	52.483	1	24	0
ENSG00000174197	MGA	protein_coding	15:41621223-41773081	35.09	34.0572	0	250.338	242.446	1	24	0
ENSG00000051825	MPHOSPH9	protein_coding	12:123152319-123244014	134.721	110.601	0	599.094	589.337	1	24	0
ENSG00000263956	NBPF11	protein_coding	1:148102045-148152322	4.82811	5.64671	0	12.3076	12.485	1	24	0
ENSG00000086102	NFX1	protein_coding	9:33290511-33371157	14.9108	18.5006	0	65.2034	69.2841	1	24	0
ENSG00000170448	NFXL1	protein_coding	4:47847232-47914667	21.0865	20.9298	0	176.308	147.832	1	24	0
ENSG00000101004	NINL	protein_coding	20:25452696-25585531	9.69144	9.13521	0	14.1949	14.1449	1	24	0
ENSG00000143748	NVL	protein_coding	1:224227333-224330189	118.055	77.9369	0	152.76	132.501	1	24	0
ENSG00000046651	OFD1	protein_coding	X:13734744-13769357	16.2095	8.87821	0	56.2068	67.5672	1	24	0
ENSG00000067057	PFKP	protein_coding	10:3066332-3137718	93.9859	43.0653	0	26.1411	46.4947	1	24	0
ENSG00000051382	PIK3CB	protein_coding	3:138652698-138834938	11.1976	7.79962	0	36.0559	42.637	1	24	0
ENSG00000166387	PPFIBP2	protein_coding	11:7513297-7657127	4.97569	6.46779	0	16.0358	22.3675	1	24	0
ENSG00000105063	PPP6R1	protein_coding	19:55229778-55259017	19.0453	19.5086	0	20.9673	36.5003	1	24	0
ENSG00000172053	QARS1	protein_coding	3:49095931-49105130	126.436	163.805	0	218.236	237.046	1	24	0
ENSG00000179912	R3HDM2	protein_coding	12:57253761-57431005	17.8252	47.2911	0	196.852	137.704	1	24	0
ENSG00000107263	RAPGEF1	protein_coding	9:131576769-131740074	10.6611	13.1707	0	12.8004	15.5785	1	24	0
ENSG00000023287	RB1CC1	protein_coding	8:52622457-52745843	26.0857	29.0239	0	88.4117	103.027	1	24	0
ENSG00000182872	RBM10	protein_coding	X:47145220-47186813	10.1262	12.8062	0	13.2398	13.353	1	24	0
ENSG00000142599	RERE	protein_coding	1:8352396-8848921	45.9659	44.473	0	97.4281	123.393	1	24	0
ENSG00000114650	SCAP	protein_coding	3:47413680-47477126	11.741	12.0924	0	29.1042	49.612	1	24	0
ENSG00000176986	SEC24C	protein_coding	10:73744371-73772161	4.77826	6.39644	0	24.5851	27.3797	1	24	0
ENSG00000112701	SENP6	protein_coding	6:75601508-75718281	19.2951	22.1371	0	98.7605	90.813	1	24	0
ENSG00000124067	SLC12A4	protein_coding	16:67943473-67969601	13.9133	2.02873	0	16.8552	13.7677	1	24	0
ENSG00000137968	SLC44A5	protein_coding	1:75202130-75611116	1.40751	1.14593	0	12.7283	9.37362	1	24	0
ENSG00000153147	SMARCA5	protein_coding	4:143513701-143557486	56.5823	72.9741	0	131.918	153.913	1	24	0
ENSG00000076382	SPAG5	protein_coding	17:28577564-28599025	53.4628	45.7511	0	196.275	226.212	1	24	0
ENSG00000170581	STAT2	protein_coding	12:56341596-56360167	9.91159	10.1965	0	43.8821	62.746	1	24	0
ENSG00000168610	STAT3	protein_coding	17:42313323-42388568	7.93311	16.9539	0	34.5252	20.0846	1	24	0
ENSG00000138378	STAT4	protein_coding	2:191029575-191151596	6.84745	3.45822	0	7.50849	20.918	1	24	0
ENSG00000094975	SUCO	protein_coding	1:172532348-172611833	25.7779	18.3135	0	88.7691	85.5935	1	24	0
ENSG00000163946	TASOR	protein_coding	3:56620132-56683237	11.1914	6.94185	0	34.6676	27.8564	1	24	0
ENSG00000131374	TBC1D5	protein_coding	3:17157161-18444817	7.19303	5.8581	0	27.2998	18.5781	1	24	0
ENSG00000119139	TJP2	protein_coding	9:69121263-69274615	5.74025	7.0757	0	43.9792	33.9528	1	24	0
ENSG00000137216	TMEM63B	protein_coding	6:44126913-44155519	5.84873	6.7464	0	17.8023	19.5629	1	24	0
ENSG00000064419	TNPO3	protein_coding	7:128954179-129055173	12.8799	12.4017	0	35.0607	34.0552	1	24	0
ENSG00000160218	TRAPPC10	protein_coding	21:44012308-44106552	10.156	10.0779	0	65.7681	61.4603	1	24	0
ENSG00000275835	TUBGCP5	protein_coding	15:22983191-23039572	9.29954	12.4952	0	63.7597	66.1763	1	24	0
ENSG00000164944	VIRMA	protein_coding	8:94487688-94553529	59.4056	70.7578	0	205.89	219.613	1	24	0
ENSG00000215305	VPS16	protein_coding	20:2840702-2866732	11.7307	5.75383	0	31.7679	36.3035	1	24	0
ENSG00000196632	WNK3	protein_coding	X:54192822-54358642	3.61728	1.72159	0	20.8121	16.5422	1	24	0
ENSG00000151718	WWC2	protein_coding	4:183099256-183320777	9.9072	6.88597	0	21.8303	26.2107	1	24	0
ENSG00000198373	WWP2	protein_coding	16:69762305-69941741	3.06585	10.8842	0	25.7976	17.7033	1	24	0
ENSG00000101040	ZMYND8	protein_coding	20:47209213-47356889	8.38764	10.8217	0	12.3532	10.382	1	24	0
ENSG00000117528	ABCD3	protein_coding	1:94418388-94518666	13.3709	21.3429	0	74.819	85.5017	1	23	0
ENSG00000077522	ACTN2	protein_coding	1:236664140-236764631	8.18201	6.34894	0	49.7198	39.5401	1	23	0
ENSG00000143537	ADAM15	protein_coding	1:155050565-155062775	26.447	25.7742	0	51.0534	77.5951	1	23	0
ENSG00000172493	AFF1	protein_coding	4:86935001-87141054	13.2672	15.1234	0	30.8259	55.0685	1	23	0
ENSG00000136010	ALDH1L2	protein_coding	12:105019783-105107643	11.9283	12.0528	0	53.1469	50.3268	1	23	0
ENSG00000145819	ARHGAP26	protein_coding	5:142770376-143229011	9.14128	15.0773	0	36.4413	40.8375	1	23	0
ENSG00000114098	ARMC8	protein_coding	3:138187247-138298389	18.0334	20.9088	0	165.304	129.052	1	23	0
ENSG00000143437	ARNT	protein_coding	1:150809712-150876708	28.9032	22.6452	0	114.044	87.6754	1	23	0
ENSG00000165733	BMS1	protein_coding	10:42782794-42834937	25.8477	25.2363	0	66.4513	66.1947	1	23	0
ENSG00000156970	BUB1B	protein_coding	15:40161022-40221136	127.945	116.593	0	328.366	305.869	1	23	0
ENSG00000171735	CAMTA1	protein_coding	1:6785453-7769706	39.723	42.9012	0	70.4432	72.7791	1	23	0
ENSG00000108509	CAMTA2	protein_coding	17:4967991-4987675	8.84306	8.52941	0	55.711	64.6556	1	23	0
ENSG00000110619	CARS1	protein_coding	11:3000921-3057613	26.3132	68.4139	0	78.4931	85.8132	1	23	0
ENSG00000136152	COG3	protein_coding	13:45464897-45536701	24.2647	32.112	0	58.2851	51.2657	1	23	0
ENSG00000178971	CTC1	protein_coding	17:8224814-8248056	7.48514	6.02907	0	42.4147	54.8691	1	23	0
ENSG00000108094	CUL2	protein_coding	10:35008550-35090642	7.25967	6.72577	0	23.5292	26.652	1	23	0
ENSG00000107625	DDX50	protein_coding	10:68901285-68946847	34.2175	20.5569	0	60.1939	55.0863	1	23	0
ENSG00000213047	DENND1B	protein_coding	1:197504747-197775696	1.9116	1.54059	0	12.8577	17.4046	1	23	0
ENSG00000105339	DENND3	protein_coding	8:141117277-141195808	6.18156	6.02506	0	28.419	49.2443	1	23	0
ENSG00000101452	DHX35	protein_coding	20:38962298-39039723	3.29038	2.3353	0	20.3293	19.9912	1	23	0
ENSG00000083520	DIS3	protein_coding	13:72752168-72782096	49.3249	50.5276	0	147.378	145.318	1	23	0
ENSG00000088305	DNMT3B	protein_coding	20:32762384-32809356	6.85888	7.22233	0	11.0154	11.9067	1	23	0
ENSG00000142002	DPP9	protein_coding	19:4675223-4724673	15.6995	10.477	0	20.1477	24.3588	1	23	0
ENSG00000132294	EFR3A	protein_coding	8:131904092-132013642	12.8433	9.47828	0	132.728	122.582	1	23	0
ENSG00000082397	EPB41L3	protein_coding	18:5392380-5630700	24.5758	16.1843	0	73.5723	71.4366	1	23	0
ENSG00000129595	EPB41L4A	protein_coding	5:112142440-112419313	12.8296	14.4633	0	48.4062	36.9654	1	23	0
ENSG00000104884	ERCC2	protein_coding	19:45349836-45370918	19.2452	13.0427	0	34.7122	52.0407	1	23	0
ENSG00000134899	ERCC5	protein_coding	13:102807145-102876001	7.80046	11.0301	0	18.5083	29.1731	1	23	0
ENSG00000138190	EXOC6	protein_coding	10:92834712-93059493	10.2581	11.3366	0	28.1669	32.2734	1	23	0
ENSG00000144036	EXOC6B	protein_coding	2:72175983-72826041	11.5841	11.4685	0	38.7226	40.556	1	23	0
ENSG00000031003	FAM13B	protein_coding	5:137937959-138051961	12.5459	14.2815	0	94.7896	87.6222	1	23	0
ENSG00000138081	FBXO11	protein_coding	2:47789315-47905793	38.2616	33.612	0	155.763	195.096	1	23	0
ENSG00000112367	FIG4	protein_coding	6:109691311-109825428	11.6423	8.77109	0	21.6479	20.1567	1	23	0
ENSG00000114861	FOXP1	protein_coding	3:70952816-71583993	8.00186	13.75	0	44.0707	32.0931	1	23	0
ENSG00000128573	FOXP2	protein_coding	7:114086326-114693772	4.53918	12.546	0	51.9991	49.6527	1	23	0
ENSG00000204681	GABBR1	protein_coding	6:29555628-29633976	7.74471	5.30719	0	32.3614	48.2263	1	23	0
ENSG00000135968	GCC2	protein_coding	2:108448560-108509415	88.6016	67.4294	0	228.814	272.754	1	23	0
ENSG00000215252	GOLGA8B	protein_coding	15:34525206-34588503	45.7274	52.4965	0	158.951	149.785	1	23	0
ENSG00000095066	HOOK2	protein_coding	19:12763002-12872740	15.7896	10.2761	0	53.302	48.0714	1	23	0
ENSG00000110756	HPS5	protein_coding	11:18278667-18322198	8.21618	10.1506	0	49.1749	52.3419	1	23	0
ENSG00000067704	IARS2	protein_coding	1:220094131-220148041	42.2195	36.4151	0	48.3349	51.0775	1	23	0
ENSG00000203485	INF2	protein_coding	14:104689605-104722535	10.3172	9.80155	0	18.5714	18.4702	1	23	0
ENSG00000114982	KANSL3	protein_coding	2:96593169-96642787	14.1059	23.4825	0	46.4624	48.2567	1	23	0
ENSG00000162337	LRP5	protein_coding	11:68312590-68449275	4.62266	4.5836	0	16.1907	9.02784	1	23	0
ENSG00000196547	MAN2A2	protein_coding	15:90902217-90922584	27.2441	29.1411	0	90.054	114.685	1	23	0
ENSG00000135040	NAA35	protein_coding	9:85941145-86022298	9.24528	11.6638	0	59.3519	53.6887	1	23	0
ENSG00000136937	NCBP1	protein_coding	9:97633667-97673748	19.2537	13.6346	0	102.139	111.696	1	23	0
ENSG00000243716	NPIPB5	protein_coding	16:22479120-22536521	49.1068	66.1958	0	59.8585	78.6652	1	23	0
ENSG00000102900	NUP93	protein_coding	16:56730117-56850286	73.1685	96.827	0	169.73	134.863	1	23	0
ENSG00000197444	OGDHL	protein_coding	10:49734640-49762379	4.20795	2.74145	0	10.0381	13.9477	1	23	0
ENSG00000070882	OSBPL3	protein_coding	7:24796539-24981634	6.22347	11.6986	0	83.0388	57.6928	1	23	0
ENSG00000116117	PARD3B	protein_coding	2:204545474-205620162	2.25482	2.06791	0	14.9958	7.07576	1	23	0
ENSG00000179889	PDXDC1	protein_coding	16:14974590-15139339	95.3485	128.448	0	370.845	388.087	1	23	0
ENSG00000085998	POMGNT1	protein_coding	1:46188681-46220305	29.2391	8.25139	0	33.0873	30.8692	1	23	0
ENSG00000135945	REV1	protein_coding	2:99400474-99490035	29.4494	27.2133	0	245.706	241.065	1	23	0
ENSG00000015568	RGPD5	protein_coding	2:109792757-109857705	57.4897	48.9129	0	51.643	42.5307	1	23	0
ENSG00000039523	RIPOR1	protein_coding	16:67518417-67546788	10.4635	11.2569	0	20.4391	13.5182	1	23	0
ENSG00000113615	SEC24A	protein_coding	5:134648784-134727909	4.47715	5.67318	0	27.383	45.1354	1	23	0
ENSG00000150961	SEC24D	protein_coding	4:118722822-118838683	20.6636	5.57801	0	29.3652	29.4484	1	23	0
ENSG00000109686	SH3D19	protein_coding	4:151102750-151325632	130.947	124.059	0	94.7107	62.8137	1	23	0
ENSG00000164889	SLC4A2	protein_coding	7:151057209-151076526	8.52457	14.9067	0	38.8241	23.934	1	23	0
ENSG00000165684	SNAPC4	protein_coding	9:136375576-136400168	8.53883	10.0657	0	16.681	18.2073	1	23	0
ENSG00000100485	SOS2	protein_coding	14:50117129-50231578	8.27595	3.04499	0	37.0806	21.2016	1	23	0
ENSG00000137573	SULF1	protein_coding	8:69466623-69660915	14.0025	15.8875	0	26.2354	20.6611	1	23	0
ENSG00000285053	TBCE	protein_coding	1:235328569-235448952	10.1235	8.87315	0	15.9818	16.9939	1	23	0
ENSG00000169231	THBS3	protein_coding	1:155195587-155209051	3.89709	5.60945	0	18.4639	10.4958	1	23	0
ENSG00000100296	THOC5	protein_coding	22:29505878-29555216	53.4636	35.466	0	151.831	152.373	1	23	0
ENSG00000198586	TLK1	protein_coding	2:170990822-171231314	15.6668	15.3137	0	89.6452	102.782	1	23	0
ENSG00000078687	TNRC6C	protein_coding	17:77959239-78108835	3.24985	3.66725	0	15.1653	24.2486	1	23	0
ENSG00000167632	TRAPPC9	protein_coding	8:139727724-140458579	6.76612	2.25609	0	10.514	20.228	1	23	0
ENSG00000066651	TRMT11	protein_coding	6:125986478-126203817	50.8755	50.1186	0	172.286	123.267	1	23	0
ENSG00000143643	TTC13	protein_coding	1:230906242-230978875	8.30482	11.4267	0	28.3418	25.645	1	23	0
ENSG00000126216	TUBGCP3	protein_coding	13:112485010-112588205	16.5631	9.15667	0	48.1234	55.4307	1	23	0
ENSG00000166348	USP54	protein_coding	10:73497537-73625953	9.15024	8.38138	0	37.599	27.3143	1	23	0
ENSG00000134987	WDR36	protein_coding	5:111091715-111130502	22.3309	22.3565	0	142.459	158.864	1	23	0
ENSG00000113645	WWC1	protein_coding	5:168291650-168472303	18.2828	23.1935	0	35.5424	41.3321	1	23	0
ENSG00000132953	XPO4	protein_coding	13:20777328-20903048	17.7023	6.54996	0	53.816	42.9723	1	23	0
ENSG00000122299	ZC3H7A	protein_coding	16:11750585-11797258	33.329	49.939	0	221.159	271.415	1	23	0
ENSG00000111271	ACAD10	protein_coding	12:111686055-111757107	4.27908	6.55735	0	30.3113	22.1522	1	22	0
ENSG00000122729	ACO1	protein_coding	9:32384602-32454769	8.41373	8.05975	0	12.0469	12.9184	1	22	0
ENSG00000151726	ACSL1	protein_coding	4:184755594-184826818	5.64327	4.09674	0	12.1649	14.9161	1	22	0
ENSG00000072110	ACTN1	protein_coding	14:68874142-68979440	19.0624	31.0562	0	26.721	28.4331	1	22	0
ENSG00000087116	ADAMTS2	protein_coding	5:179110852-179345461	8.60903	4.6368	0	13.9011	9.467	1	22	0
ENSG00000213983	AP1G2	protein_coding	14:23559564-23568070	61.3611	54.9615	0	209.138	225.34	1	22	0
ENSG00000183020	AP2A2	protein_coding	11:924893-1012245	45.0639	37.4589	0	110.442	111.257	1	22	0
ENSG00000006125	AP2B1	protein_coding	17:35578045-35726413	69.5955	42.6678	0	115.668	114.407	1	22	0
ENSG00000164062	APEH	protein_coding	3:49674013-49683971	25.591	20.4499	0	34.101	34.3043	1	22	0
ENSG00000134909	ARHGAP32	protein_coding	11:128965059-129279324	9.029	5.02361	0	25.0255	25.6091	1	22	0
ENSG00000129675	ARHGEF6	protein_coding	X:136665546-136780932	2.69623	2.81989	0	13.7216	13.4901	1	22	0
ENSG00000102606	ARHGEF7	protein_coding	13:111114558-111305737	26.0454	19.0581	0	117.463	114.214	1	22	0
ENSG00000033627	ATP6V0A1	protein_coding	17:42458843-42522611	41.9705	38.8599	0	122.998	142.876	1	22	0
ENSG00000123191	ATP7B	protein_coding	13:51930435-52012125	9.84137	8.45771	0	22.728	30.306	1	22	0
ENSG00000148660	CAMK2G	protein_coding	10:73812500-73874591	11.3117	10.7412	0	29.2313	32.2115	1	22	0
ENSG00000196873	CBWD3	protein_coding	9:68232002-68300015	42.4725	37.8914	0	13.2861	25.6397	1	22	0
ENSG00000215126	CBWD6	protein_coding	9:41131305-41199261	55.4913	42.4322	0	51.935	40.0412	1	22	0
ENSG00000163507	CIP2A	protein_coding	3:108549863-108589644	19.6622	50.1948	0	153.554	208.227	1	22	0
ENSG00000164597	COG5	protein_coding	7:107201554-107564514	33.4658	30.0785	0	129.259	140.883	1	22	0
ENSG00000129083	COPB1	protein_coding	11:14443439-14500027	34.3284	35.7334	0	179.09	154.776	1	22	0
ENSG00000184432	COPB2	protein_coding	3:139355599-139389680	71.7443	58.3457	0	224.757	239.231	1	22	0
ENSG00000176102	CSTF3	protein_coding	11:33077187-33162371	108.73	90.8341	0	205.838	185.457	1	22	0
ENSG00000158290	CUL4B	protein_coding	X:120524608-120575794	57.8447	45.4365	0	148.28	146.257	1	22	0
ENSG00000143164	DCAF6	protein_coding	1:167935782-168075843	27.4115	14.3218	0	63.2225	57.6598	1	22	0
ENSG00000119522	DENND1A	protein_coding	9:123379653-123930152	5.01276	6.04171	0	15.3214	13.7728	1	22	0
ENSG00000132535	DLG4	protein_coding	17:7187168-7219841	4.30128	5.8577	0	14.7891	15.6346	1	22	0
ENSG00000138346	DNA2	protein_coding	10:68414063-68472121	13.2151	21.48	0	77.5077	82.4342	1	22	0
ENSG00000173852	DPY19L1	protein_coding	7:34928875-35038271	8.77408	4.9889	0	43.2918	47.2558	1	22	0
ENSG00000062598	ELMO2	protein_coding	20:46366049-46432985	7.5042	5.21412	0	48.7865	34.4935	1	22	0
ENSG00000125746	EML2	protein_coding	19:45606993-45645629	35.8647	17.9488	0	17.4173	17.0553	1	22	0
ENSG00000149499	EML3	protein_coding	11:62602217-62612765	16.3558	10.8181	0	33.31	35.025	1	22	0
ENSG00000177106	EPS8L2	protein_coding	11:694437-727727	7.07485	8.77179	0	9.17403	13.2829	1	22	0
ENSG00000082269	FAM135A	protein_coding	6:70412940-70561174	10.0667	14.8371	0	69.7277	75.1534	1	22	0
ENSG00000134452	FBH1	protein_coding	10:5890202-5937594	15.9793	9.63715	0	43.1649	54.9188	1	22	0
ENSG00000164347	GFM2	protein_coding	5:74721205-74767147	27.8699	18.6166	0	69.4041	51.0958	1	22	0
ENSG00000198814	GK	protein_coding	X:30653358-30731456	2.75311	1.20005	0	12.3641	11.3408	1	22	0
ENSG00000149328	GLB1L2	protein_coding	11:134331873-134378341	6.84952	5.32737	0	18.1126	18.5922	1	22	0
ENSG00000119927	GPAM	protein_coding	10:112149864-112215377	18.2176	7.92865	0	51.4619	41.3073	1	22	0
ENSG00000165338	HECTD2	protein_coding	10:91409279-91514829	12.1198	10.6842	0	61.5859	73.6979	1	22	0
ENSG00000185359	HGS	protein_coding	17:81683325-81703138	44.2784	49.4988	0	104.67	105.147	1	22	0
ENSG00000168172	HOOK3	protein_coding	8:42896945-43030535	58.3712	35.9675	0	219.795	213.398	1	22	0
ENSG00000104365	IKBKB	protein_coding	8:42271301-42332653	9.38632	13.5728	0	61.5144	72.1786	1	22	0
ENSG00000106012	IQCE	protein_coding	7:2558971-2614733	9.60242	14.325	0	17.959	17.3111	1	22	0
ENSG00000136381	IREB2	protein_coding	15:78437430-78501453	21.2555	36.441	0	146.4	114.96	1	22	0
ENSG00000165097	KDM1B	protein_coding	6:18155328-18223861	10.6495	9.41438	0	26.6698	21.1497	1	22	0
ENSG00000066135	KDM4A	protein_coding	1:43650148-43705518	12.6318	9.23144	0	50.1134	43.5031	1	22	0
ENSG00000107077	KDM4C	protein_coding	9:6720862-7175648	7.05976	3.84813	0	21.7175	9.67541	1	22	0
ENSG00000164659	KIAA1324L	protein_coding	7:86876905-87059654	7.46072	8.28276	0	39.2216	39.3162	1	22	0
ENSG00000108424	KPNB1	protein_coding	17:47649475-47685505	380.672	292.274	0	571.697	635.165	1	22	0
ENSG00000141068	KSR1	protein_coding	17:27456469-27626438	11.0404	9.98184	0	27.2322	28.3888	1	22	0
ENSG00000186001	LRCH3	protein_coding	3:197791225-197888436	7.31166	5.97122	0	51.4045	55.9428	1	22	0
ENSG00000112893	MAN2A1	protein_coding	5:109689365-109869625	20.0688	10.9331	0	77.6627	69.4829	1	22	0
ENSG00000137764	MAP2K5	protein_coding	15:67542702-67807117	7.87292	6.54698	0	14.3092	14.3648	1	22	0
ENSG00000155363	MOV10	protein_coding	1:112673140-112700746	29.9362	37.1476	0	68.5525	116.451	1	22	0
ENSG00000182979	MTA1	protein_coding	14:105419819-105470729	39.3146	36.2862	0	64.5922	64.7418	1	22	0
ENSG00000172167	MTBP	protein_coding	8:120445399-120542133	27.6789	16.4141	0	117.769	115.058	1	22	0
ENSG00000119638	NEK9	protein_coding	14:75079352-75127344	18.6458	15.0576	0	51.3197	43.1519	1	22	0
ENSG00000184613	NELL2	protein_coding	12:44508274-44921848	7.48747	6.49802	0	44.7883	45.1573	1	22	0
ENSG00000162231	NXF1	protein_coding	11:62792122-62806302	20.0842	22.9068	0	99.4199	78.3624	1	22	0
ENSG00000164164	OTUD4	protein_coding	4:145110837-145180161	16.0726	14.5843	0	58.8022	62.3338	1	22	0
ENSG00000129116	PALLD	protein_coding	4:168497051-168928457	17.6504	15.6163	0	28.7972	31.977	1	22	0
ENSG00000115421	PAPOLG	protein_coding	2:60756252-60802086	4.10718	5.62779	0	28.7608	30.1245	1	22	0
ENSG00000121879	PIK3CA	protein_coding	3:179148113-179240093	2.46937	5.4016	0	47.8439	28.6586	1	22	0
ENSG00000123143	PKN1	protein_coding	19:14433052-14471867	46.1954	66.8351	0	59.6842	73.252	1	22	0
ENSG00000160447	PKN3	protein_coding	9:128702502-128720916	9.35893	9.22726	0	14.8214	16.1776	1	22	0
ENSG00000118557	PMFBP1	protein_coding	16:72112156-72176878	9.15991	12.2589	0	23.6887	24.8838	1	22	0
ENSG00000162869	PPP1R21	protein_coding	2:48440597-48515391	4.24739	7.26504	0	37.064	34.9552	1	22	0
ENSG00000170325	PRDM10	protein_coding	11:129899705-130002835	11.082	3.58229	0	15.2675	16.7158	1	22	0
ENSG00000080839	RBL1	protein_coding	20:36996348-37095995	17.4558	11.9287	0	127.123	134.752	1	22	0
ENSG00000117676	RPS6KA1	protein_coding	1:26529760-26575030	17.8862	12.4908	0	14.7907	22.5949	1	22	0
ENSG00000213079	SCAF8	protein_coding	6:154733324-154834244	15.4039	18.298	0	65.7256	63.1757	1	22	0
ENSG00000198301	SDAD1	protein_coding	4:75940949-75990962	10.4075	14.6791	0	57.7112	43.0468	1	22	0
ENSG00000100359	SGSM3	protein_coding	22:40370590-40410289	28.4111	19.1102	0	71.5794	76.1239	1	22	0
ENSG00000197555	SIPA1L1	protein_coding	14:71320448-71741229	9.50148	4.67507	0	21.3732	21.2103	1	22	0
ENSG00000116991	SIPA1L2	protein_coding	1:232397964-232561558	22.0455	19.6929	0	88.5136	90.3646	1	22	0
ENSG00000196935	SRGAP1	protein_coding	12:63844699-64162217	2.96368	2.83494	0	15.8079	12.9091	1	22	0
ENSG00000275066	SYNRG	protein_coding	17:37514806-37609472	21.4658	22.9171	0	95.6283	100.246	1	22	0
ENSG00000156787	TBC1D31	protein_coding	8:123041967-123152153	14.8006	15.2793	0	73.992	57.119	1	22	0
ENSG00000197226	TBC1D9B	protein_coding	5:179862065-179907859	58.9959	42.5525	0	154.214	116.291	1	22	0
ENSG00000183735	TBK1	protein_coding	12:64452091-64502114	20.2974	21.802	0	82.0432	154.766	1	22	0
ENSG00000018699	TTC27	protein_coding	2:32628031-32821051	2.5578	3.46474	0	12.767	10.5288	1	22	0
ENSG00000112742	TTK	protein_coding	6:80003886-80042527	19.2273	16.1942	0	117.053	145.206	1	22	0
ENSG00000065060	UHRF1BP1	protein_coding	6:34792014-34883138	4.44828	4.06654	0	15.5499	14.915	1	22	0
ENSG00000141252	VPS53	protein_coding	17:508667-721717	17.8745	17.0764	0	51.2682	49.6122	1	22	0
ENSG00000115368	WDR75	protein_coding	2:189441445-189475552	18.0305	19.7164	0	104.155	90.1296	1	22	0
ENSG00000137871	ZNF280D	protein_coding	15:56630180-56734086	6.20836	2.47453	0	16.271	16.5594	1	22	0
ENSG00000161204	ABCF3	protein_coding	3:184186022-184194012	15.2089	12.4619	0	41.9342	33.0691	1	21	0
ENSG00000055483	USP36	protein_coding	17:78787380-78841441	59.6212	67.8246	0	151.798	219.611	1	21	0
ENSG00000271254	AC240274.1	protein_coding	KI270711.1:4611-29626	9.00371	7.63861	0	20.2783	15.2249	1	21	0
ENSG00000126070	AGO3	protein_coding	1:35930717-36072500	7.45616	7.10287	0	63.6917	58.7532	1	21	0
ENSG00000078053	AMPH	protein_coding	7:38383703-38631420	12.8625	12.0806	0	47.2251	50.9871	1	21	0
ENSG00000177119	ANO6	protein_coding	12:45215986-45440404	8.83115	7.9706	0	34.2292	26.0468	1	21	0
ENSG00000166825	ANPEP	protein_coding	15:89784894-89815401	4.55966	4.69107	0	15.0012	15.4831	1	21	0
ENSG00000081014	AP4E1	protein_coding	15:50908671-51005895	4.28021	3.30817	0	53.0638	51.7438	1	21	0
ENSG00000136044	APPL2	protein_coding	12:105173296-105236203	12.0956	25.3715	0	27.4729	43.6624	1	21	0
ENSG00000133794	ARNTL	protein_coding	11:13276651-13387266	8.88988	8.79879	0	37.9927	33.4439	1	21	0
ENSG00000100325	ASCC2	protein_coding	22:29788608-29838304	18.1129	20.5921	0	16.4429	39.5065	1	21	0
ENSG00000174437	ATP2A2	protein_coding	12:110280755-110351093	37.2588	40.1098	0	94.5526	100.408	1	21	0
ENSG00000070961	ATP2B1	protein_coding	12:89588048-89709300	30.881	21.5692	0	93.1427	94.3304	1	21	0
ENSG00000157764	BRAF	protein_coding	7:140719326-140924928	13.1926	10.9896	0	88.613	87.375	1	21	0
ENSG00000160469	BRSK1	protein_coding	19:55282071-55312533	7.86106	11.0508	0	29.2743	34.98	1	21	0
ENSG00000174672	BRSK2	protein_coding	11:1389898-1462689	9.13121	9.34764	0	25.2734	27.0795	1	21	0
ENSG00000145349	CAMK2D	protein_coding	4:113451031-113761927	15.4215	6.34308	0	18.3171	16.4227	1	21	0
ENSG00000182472	CAPN12	protein_coding	19:38730186-38769904	9.49061	14.1609	0	10.0047	20.4114	1	21	0
ENSG00000162909	CAPN2	protein_coding	1:223701592-223776018	30.9558	28.0148	0	79.9292	107.946	1	21	0
ENSG00000131375	CAPN7	protein_coding	3:15206151-15252916	8.46702	12.5083	0	140.099	88.1694	1	21	0
ENSG00000130940	CASZ1	protein_coding	1:10636603-10796650	4.25013	17.5235	0	28.1375	11.2519	1	21	0
ENSG00000114423	CBLB	protein_coding	3:105655460-105869552	3.65985	4.59636	0	14.2471	18.1496	1	21	0
ENSG00000158941	CCAR2	protein_coding	8:22604631-22621514	25.528	27.364	0	79.1349	57.2541	1	21	0
ENSG00000143375	CGN	protein_coding	1:151510509-151538692	20.2222	9.2951	0	23.5741	44.876	1	21	0
ENSG00000213341	CHUK	protein_coding	10:100188299-100229596	10.7544	12.0538	0	83.0702	93.0011	1	21	0
ENSG00000175984	DENND2C	protein_coding	1:114582847-114670422	13.6366	6.2241	0	40.3384	28.7108	1	21	0
ENSG00000079805	DNM2	protein_coding	19:10718078-10833488	29.4384	25.0463	0	57.1275	61.8253	1	21	0
ENSG00000184110	EIF3C	protein_coding	16:28688557-28735730	213.32	286.489	0	76.0539	69.4071	1	21	0
ENSG00000158636	EMSY	protein_coding	11:76444922-76553025	48.4825	42.4257	0	344.124	370.464	1	21	0
ENSG00000082805	ERC1	protein_coding	12:990508-1495933	34.311	31.7011	0	121.562	95.1175	1	21	0
ENSG00000182150	ERCC6L2	protein_coding	9:95871263-96121154	14.3748	9.22203	0	58.523	59.7148	1	21	0
ENSG00000072840	EVC	protein_coding	4:5711200-5814305	6.76837	7.36838	0	14.8082	18.3365	1	21	0
ENSG00000104313	EYA1	protein_coding	8:71197432-71592025	5.16774	6.79091	0	13.5862	14.1207	1	21	0
ENSG00000137478	FCHSD2	protein_coding	11:72836744-73142318	5.58257	8.30568	0	23.5743	31.7101	1	21	0
ENSG00000180263	FGD6	protein_coding	12:95076748-95217482	4.10936	3.89828	0	24.7447	26.4269	1	21	0
ENSG00000171298	GAA	protein_coding	17:80101555-80119881	13.5325	17.8474	0	24.3521	34.4893	1	21	0
ENSG00000126107	HECTD3	protein_coding	1:45002539-45011324	3.69987	3.86121	0	9.87103	13.7361	1	21	0
ENSG00000113716	HMGXB3	protein_coding	5:150000045-150053142	8.51055	6.95078	0	46.8115	47.2573	1	21	0
ENSG00000096872	IFT74	protein_coding	9:26947038-27062930	12.8497	11.0143	0	37.369	38.7952	1	21	0
ENSG00000068885	IFT80	protein_coding	3:160256985-160399880	11.1769	13.5047	0	79.7663	78.5354	1	21	0
ENSG00000143493	INTS7	protein_coding	1:211940398-212035557	9.97323	13.5128	0	94.6867	87.8782	1	21	0
ENSG00000103599	IQCH	protein_coding	15:67254785-67502260	4.59852	4.73745	0	38.2314	28.1576	1	21	0
ENSG00000004487	KDM1A	protein_coding	1:23019442-23083689	37.6594	38.7284	0	61.6631	56.0655	1	21	0
ENSG00000173120	KDM2A	protein_coding	11:67119262-67258082	41.1412	36.2034	0	109.672	102.56	1	21	0
ENSG00000088247	KHSRP	protein_coding	19:6413347-6424794	103.822	123.699	0	105.408	113.089	1	21	0
ENSG00000142687	KIAA0319L	protein_coding	1:35433491-35557950	27.5741	15.751	0	87.6782	74.7522	1	21	0
ENSG00000120549	KIAA1217	protein_coding	10:23694745-24547848	3.14438	5.04923	0	12.2869	10.7145	1	21	0
ENSG00000075945	KIFAP3	protein_coding	1:169921325-170085208	7.2889	5.7319	0	21.6692	33.1164	1	21	0
ENSG00000157404	KIT	protein_coding	4:54657917-54740715	7.48101	6.29362	0	26.0374	26.1558	1	21	0
ENSG00000130224	LRCH2	protein_coding	X:115110615-115234096	5.78563	6.08315	0	37.1683	42.1289	1	21	0
ENSG00000172901	LVRN	protein_coding	5:115962453-116027619	0.163394	1.40525	0	13.0944	9.30154	1	21	0
ENSG00000099949	LZTR1	protein_coding	22:20982268-20999032	19.3946	25.643	0	33.8516	42.4932	1	21	0
ENSG00000047849	MAP4	protein_coding	3:47850689-48089272	28.597	25.1663	0	48.1333	63.857	1	21	0
ENSG00000101752	MIB1	protein_coding	18:21704956-21870957	12.8097	14.5096	0	82.5457	95.6962	1	21	0
ENSG00000197530	MIB2	protein_coding	1:1615414-1630610	9.44893	16.1116	0	31.2569	30.8429	1	21	0
ENSG00000172890	NADSYN1	protein_coding	11:71453108-71524107	10.2008	10.1867	0	32.8158	33.7254	1	21	0
ENSG00000159593	NAE1	protein_coding	16:66802874-66873256	106.964	116.258	0	222.706	247.724	1	21	0
ENSG00000266338	NBPF15	protein_coding	1:144421385-144461674	13.6568	15.8892	0	74.7613	75.2951	1	21	0
ENSG00000188554	NBR1	protein_coding	17:43170480-43211689	19.2672	14.9868	0	35.2729	33.047	1	21	0
ENSG00000109805	NCAPG	protein_coding	4:17810978-17844865	54.8909	39.3807	0	346.095	278.971	1	21	0
ENSG00000173145	NOC3L	protein_coding	10:94333225-94362959	31.5968	27.2714	0	139.649	120.928	1	21	0
ENSG00000115761	NOL10	protein_coding	2:10570753-10689987	13.6453	12.9313	0	50.4733	42.4613	1	21	0
ENSG00000170485	NPAS2	protein_coding	2:100820138-100996829	6.3832	5.14385	0	13.1044	10.7391	1	21	0
ENSG00000144061	NPHP1	protein_coding	2:110122310-110205066	6.82291	6.67709	0	28.903	20.2704	1	21	0
ENSG00000073969	NSF	protein_coding	17:46590668-46757464	27.2756	31.2559	0	46.7197	44.3628	1	21	0
ENSG00000138735	PDE5A	protein_coding	4:119494396-119628804	12.5769	10.9721	0	71.2917	64.1969	1	21	0
ENSG00000243708	PLA2G4B	protein_coding	15:41837774-41848147	1.51412	6.62682	0	23.4512	38.2342	1	21	0
ENSG00000099821	POLRMT	protein_coding	19:617220-633537	60.2342	73.395	0	100.145	109.297	1	21	0
ENSG00000009830	POMT2	protein_coding	14:77274955-77320884	8.25651	11.2412	0	44.9329	42.3165	1	21	0
ENSG00000004534	RBM6	protein_coding	3:49940006-50100045	55.9085	46.1461	0	191.601	236.064	1	21	0
ENSG00000122707	RECK	protein_coding	9:36036912-36124455	2.17284	1.94782	0	12.1345	16.2359	1	21	0
ENSG00000160957	RECQL4	protein_coding	8:144511287-144517845	36.3732	28.2321	0	111.983	153.457	1	21	0
ENSG00000126858	RHOT1	protein_coding	17:32142453-32253374	13.4223	14.3858	0	46.5712	60.3438	1	21	0
ENSG00000092098	RNF31	protein_coding	14:24146682-24160660	20.139	18.8531	0	65.5697	59.7151	1	21	0
ENSG00000156313	RPGR	protein_coding	X:38269169-38327544	3.02805	2.8754	0	23.0611	24.3603	1	21	0
ENSG00000145016	RUBCN	protein_coding	3:197668866-197749727	8.66145	11.331	0	28.381	31.6683	1	21	0
ENSG00000211456	SACM1L	protein_coding	3:45689055-45745409	14.9585	11.2503	0	54.6774	63.8408	1	21	0
ENSG00000160633	SAFB	protein_coding	19:5623034-5668478	200.28	203.868	0	804.542	778.669	1	21	0
ENSG00000136715	SAP130	protein_coding	2:127941216-128028120	6.59595	6.38596	0	12.0952	11.6282	1	21	0
ENSG00000071537	SEL1L	protein_coding	14:81471546-81533853	10.0962	18.3562	0	29.0775	32.849	1	21	0
ENSG00000181555	SETD2	protein_coding	3:47016428-47163967	21.6476	22.481	0	91.3496	84.5619	1	21	0
ENSG00000163935	SFMBT1	protein_coding	3:52903571-53046750	6.26802	4.66397	0	15.3274	14.8415	1	21	0
ENSG00000198879	SFMBT2	protein_coding	10:7158623-7411486	13.3168	12.9229	0	51.696	51.9022	1	21	0
ENSG00000225697	SLC26A6	protein_coding	3:48625722-48635493	14.4685	11.6238	0	52.0809	42.5346	1	21	0
ENSG00000137776	SLTM	protein_coding	15:58879049-58933679	50.9545	53.5296	0	135.183	133.006	1	21	0
ENSG00000048471	SNX29	protein_coding	16:11976733-12574287	8.7328	5.82273	0	23.7674	29.777	1	21	0
ENSG00000164808	SPIDR	protein_coding	8:47260574-47736306	21.8411	16.2777	0	138.304	160.081	1	21	0
ENSG00000128578	STRIP2	protein_coding	7:129434431-129488399	4.16624	8.70329	0	22.7468	16.6807	1	21	0
ENSG00000196562	SULF2	protein_coding	20:47656347-47786616	10.1255	14.1162	0	18.5987	21.9844	1	21	0
ENSG00000135090	TAOK3	protein_coding	12:118149800-118372907	9.21894	12.2742	0	47.6451	54.5206	1	21	0
ENSG00000065882	TBC1D1	protein_coding	4:37891083-38139175	8.09969	17.5685	0	27.4734	33.0146	1	21	0
ENSG00000109680	TBC1D19	protein_coding	4:26576436-26756223	0.827549	2.43148	0	9.97232	15.8537	1	21	0
ENSG00000196628	TCF4	protein_coding	18:55222330-55664787	7.71078	7.81551	0	29.288	28.18	1	21	0
ENSG00000106829	TLE4	protein_coding	9:79571772-79726882	32.8523	41.9342	0	58.7682	50.3833	1	21	0
ENSG00000131653	TRAF7	protein_coding	16:2155697-2178129	20.8656	25.8567	0	56.0293	54.2324	1	21	0
ENSG00000135951	TSGA10	protein_coding	2:98997260-99154964	3.87463	19.1483	0	30.6894	24.5565	1	21	0
ENSG00000087301	TXNDC16	protein_coding	14:52430595-52552522	28.5269	20.8606	0	65.9558	62.2046	1	21	0
ENSG00000111647	UHRF1BP1L	protein_coding	12:100028454-100142874	9.84044	6.09348	0	47.5548	50.1455	1	21	0
ENSG00000102226	USP11	protein_coding	X:47232689-47248328	42.4456	48.2653	0	79.2332	74.1777	1	21	0
ENSG00000151445	VIPAS39	protein_coding	14:77426674-77457952	11.522	7.87417	0	51.6148	36.6937	1	21	0
ENSG00000119596	YLPM1	protein_coding	14:74763315-74859435	23.9549	29.6783	0	117.917	133.918	1	21	0
ENSG00000136758	YME1L1	protein_coding	10:27110111-27155266	21.072	17.3542	0	46.554	41.0655	1	21	0
ENSG00000169064	ZBBX	protein_coding	3:167240286-167381346	2.24284	4.03439	0	19.4748	16.11	1	21	0
ENSG00000204427	ABHD16A	protein_coding	6:31686954-31703356	7.05756	6.59793	0	22.3153	19.6138	1	20	0
ENSG00000240303	ACAD11	protein_coding	3:132558137-132660082	28.6309	16.7204	0	216.345	176.429	1	20	0
ENSG00000018510	AGPS	protein_coding	2:177392767-177559299	27.4741	22.3	0	95.7312	97.7533	1	20	0
ENSG00000001629	ANKIB1	protein_coding	7:92245973-92401383	21.8984	24.2673	0	147.339	171.814	1	20	0
ENSG00000119682	AREL1	protein_coding	14:74653436-74713108	12.79	6.85866	0	30.0506	48.7241	1	20	0
ENSG00000165322	ARHGAP12	protein_coding	10:31805403-31928876	5.54943	3.24286	0	21.8473	12.6416	1	20	0
ENSG00000140750	ARHGAP17	protein_coding	16:24919388-25015666	32.7793	28.0911	0	48.2153	64.2822	1	20	0
ENSG00000169126	ARMC4	protein_coding	10:27812163-27999048	6.88814	7.26394	0	17.5166	8.99115	1	20	0
ENSG00000099889	ARVCF	protein_coding	22:19969895-20016823	11.9608	3.26914	0	12.9869	25.1044	1	20	0
ENSG00000135407	AVIL	protein_coding	12:57797375-57818704	3.54305	4.24842	0	9.17527	24.0965	1	20	0
ENSG00000139044	B4GALNT3	protein_coding	12:460363-563509	8.06199	6.44842	0	17.8178	12.639	1	20	0
ENSG00000136492	BRIP1	protein_coding	17:61681265-61863521	19.8544	11.4081	0	98.6076	108.57	1	20	0
ENSG00000167971	CASKIN1	protein_coding	16:2177179-2196525	20.4928	4.64918	0	56.3082	39.2213	1	20	0
ENSG00000130177	CDC16	protein_coding	13:114234886-114272723	16.9037	14.4615	0	133.495	119.847	1	20	0
ENSG00000093009	CDC45	protein_coding	22:19479458-19520612	90.7503	100.814	0	202.89	237.839	1	20	0
ENSG00000008128	CDK11A	protein_coding	1:1702378-1724357	48.1439	59.5218	0	159.393	158.804	1	20	0
ENSG00000064309	CDON	protein_coding	11:125955795-126063335	5.45176	4.89072	0	21.1898	19.8293	1	20	0
ENSG00000099954	CECR2	protein_coding	22:17359948-17558149	7.74981	9.8368	0	29.1627	42.8849	1	20	0
ENSG00000145241	CENPC	protein_coding	4:67468761-67545503	24.7411	18.4788	0	162.792	156.601	1	20	0
ENSG00000117724	CENPF	protein_coding	1:214603194-214664571	124.871	123.159	0	188.774	201.739	1	20	0
ENSG00000103051	COG4	protein_coding	16:70480567-70523558	15.8996	21.623	0	33.6347	23.1649	1	20	0
ENSG00000133103	COG6	protein_coding	13:39655626-39791665	38.6549	43.6353	0	189.603	136.774	1	20	0
ENSG00000163050	COQ8A	protein_coding	1:226897535-226987545	31.6028	34.35	0	42.9145	62.9366	1	20	0
ENSG00000139117	CPNE8	protein_coding	12:38646821-38907430	6.50821	6.57381	0	37.337	35.6968	1	20	0
ENSG00000205560	CPT1B	protein_coding	22:50568860-50578465	5.85948	10.8114	0	45.8207	57.0487	1	20	0
ENSG00000117322	CR2	protein_coding	1:207454229-207489895	0.568745	0.34676	0	41.8808	43.4644	1	20	0
ENSG00000130038	CRACR2A	protein_coding	12:3606632-3764819	9.48391	3.5937	0	12.2778	10.0613	1	20	0
ENSG00000139842	CUL4A	protein_coding	13:113208192-113267108	19.2346	16.6726	0	38.3181	28.2485	1	20	0
ENSG00000166266	CUL5	protein_coding	11:108008897-108107761	53.5794	46.9793	0	136.4	196.247	1	20	0
ENSG00000163510	CWC22	protein_coding	2:179944875-180007297	29.3947	24.6492	0	76.0269	87.3685	1	20	0
ENSG00000178105	DDX10	protein_coding	11:108665068-108940927	53.1	47.6585	0	95.9619	111.332	1	20	0
ENSG00000125485	DDX31	protein_coding	9:132592996-132670401	8.35761	8.50633	0	31.5687	30.946	1	20	0
ENSG00000123064	DDX54	protein_coding	12:113157173-113185479	36.3227	29.9659	0	28.3746	20.283	1	20	0
ENSG00000174839	DENND6A	protein_coding	3:57625453-57693077	19.8421	18.6996	0	80.5802	129.734	1	20	0
ENSG00000126787	DLGAP5	protein_coding	14:55148111-55191608	46.2764	41.2691	0	139.926	123.564	1	20	0
ENSG00000178904	DPY19L3	protein_coding	19:32405542-32485895	18.6696	9.70434	0	113.573	87.1746	1	20	0
ENSG00000140598	EFL1	protein_coding	15:82130232-82262734	10.9744	28.8663	0	31.9021	52.7213	1	20	0
ENSG00000112319	EYA4	protein_coding	6:133240597-133532128	17.9021	21.158	0	66.7582	66.0237	1	20	0
ENSG00000112787	FBRSL1	protein_coding	12:132489550-132585188	29.8564	48.018	0	58.5494	147.357	1	20	0
ENSG00000197948	FCHSD1	protein_coding	5:141639301-141651418	9.47646	10.0335	0	32.8984	27.4834	1	20	0
ENSG00000151422	FER	protein_coding	5:108747840-109196841	27.21	39.0182	0	140.818	163.933	1	20	0
ENSG00000286070	GGT1	protein_coding	22:24556006-24629005	72.897	58.5392	0	27.2714	24.2667	1	20	0
ENSG00000139436	GIT2	protein_coding	12:109929801-109996389	12.5868	11.8905	0	50.6633	59.8987	1	20	0
ENSG00000076650	GPATCH1	protein_coding	19:33080879-33130542	5.08493	6.42679	0	38.5976	51.9737	1	20	0
ENSG00000125772	GPCPD1	protein_coding	20:5544403-5611026	5.72104	5.25674	0	87.2784	42.4902	1	20	0
ENSG00000148358	GPR107	protein_coding	9:130053425-130140169	8.4605	8.14024	0	38.2911	24.7145	1	20	0
ENSG00000100429	HDAC10	protein_coding	22:50245182-50251405	4.49676	2.86746	0	11.8144	15.2167	1	20	0
ENSG00000113161	HMGCR	protein_coding	5:75336328-75362101	17.8784	29.0114	0	89.6386	87.1368	1	20	0
ENSG00000164070	HSPA4L	protein_coding	4:127781820-127840733	27.456	23.1871	0	186.98	154.779	1	20	0
ENSG00000122970	IFT81	protein_coding	12:110124334-110218793	27.2699	10.7059	0	75.3288	53.8041	1	20	0
ENSG00000113141	IK	protein_coding	5:140647057-140662480	105.301	102.123	0	88.9943	77.5664	1	20	0
ENSG00000112984	KIF20A	protein_coding	5:138178718-138187723	29.4469	32.7788	0	39.5348	42.7461	1	20	0
ENSG00000001631	KRIT1	protein_coding	7:92198968-92246166	20.9089	15.9112	0	88.2294	109.834	1	20	0
ENSG00000116678	LEPR	protein_coding	1:65420651-65641559	3.06323	3.05373	0	10.5818	14.1555	1	20	0
ENSG00000101577	LPIN2	protein_coding	18:2916993-3013315	1.24061	3.57673	0	14.9272	15.0551	1	20	0
ENSG00000136141	LRCH1	protein_coding	13:46553167-46753040	5.20179	6.06959	0	32.3417	22.2063	1	20	0
ENSG00000139263	LRIG3	protein_coding	12:58872148-58920522	9.24521	9.79432	0	21.8341	28.9181	1	20	0
ENSG00000091436	MAP3K20	protein_coding	2:173075434-173268015	4.19087	4.51235	0	14.2269	12.5272	1	20	0
ENSG00000275023	MLLT6	protein_coding	17:38705541-38729803	19.1305	12.9497	0	30.2759	31.3085	1	20	0
ENSG00000161647	MPP3	protein_coding	17:43800798-43833170	11.716	12.138	0	48.4163	49.8225	1	20	0
ENSG00000095002	MSH2	protein_coding	2:47402968-47663146	20.9091	14.6287	0	59.2885	55.6991	1	20	0
ENSG00000100330	MTMR3	protein_coding	22:29883154-30030866	16.4385	14.1708	0	46.5678	68.4399	1	20	0
ENSG00000172766	NAA16	protein_coding	13:41311266-41377030	31.858	28.5453	0	289.043	274.443	1	20	0
ENSG00000140538	NTRK3	protein_coding	15:87859750-88256768	1.23398	1.27393	0	23.6002	27.4568	1	20	0
ENSG00000135336	ORC3	protein_coding	6:87590066-87667453	17.0004	16.1741	0	64.5285	52.8288	1	20	0
ENSG00000160191	PDE9A	protein_coding	21:42653620-42775509	6.95153	8.22413	0	14.9199	12.07	1	20	0
ENSG00000006576	PHTF2	protein_coding	7:77798791-77957503	15.5419	15.8027	0	69.5968	43.9611	1	20	0
ENSG00000073921	PICALM	protein_coding	11:85957174-86069882	33.8026	29.2046	0	58.3694	73.5299	1	20	0
ENSG00000196455	PIK3R4	protein_coding	3:130678933-130746829	19.4488	14.3574	0	73.693	50.7037	1	20	0
ENSG00000090924	PLEKHG2	protein_coding	19:39412668-39428415	12.0947	8.73591	0	13.1724	12.9043	1	20	0
ENSG00000153404	PLEKHG4B	protein_coding	5:92150-189972	4.14645	3.2512	0	11.9925	11.6135	1	20	0
ENSG00000130714	POMT1	protein_coding	9:131502901-131523806	15.9814	13.6566	0	51.8237	61.9247	1	20	0
ENSG00000158528	PPP1R9A	protein_coding	7:94907201-95296415	2.62115	2.33289	0	12.1217	12.3886	1	20	0
ENSG00000154845	PPP4R1	protein_coding	18:9546790-9615240	13.6038	12.6702	0	88.6491	87.1987	1	20	0
ENSG00000166450	PRTG	protein_coding	15:55611543-55743152	3.18286	2.42494	0	12.9216	10.4141	1	20	0
ENSG00000112655	PTK7	protein_coding	6:43076306-43161719	39.0002	25.489	0	40.6283	50.3247	1	20	0
ENSG00000100504	PYGL	protein_coding	14:50857890-50944483	42.4192	40.1347	0	70.5939	68.3048	1	20	0
ENSG00000116191	RALGPS2	protein_coding	1:178725146-178921841	9.00935	6.81999	0	50.7056	39.3419	1	20	0
ENSG00000146282	RARS2	protein_coding	6:87513937-87589987	15.3597	13.3191	0	58.7555	66.0947	1	20	0
ENSG00000108469	RECQL5	protein_coding	17:75626844-75667189	17.3038	12.7242	0	35.2938	48.4318	1	20	0
ENSG00000005189	REXO5	protein_coding	16:20806428-20849668	3.34055	5.9184	0	25.4591	34.1882	1	20	0
ENSG00000141452	RMC1	protein_coding	18:23503469-23531807	8.23157	14.479	0	44.2474	37.9879	1	20	0
ENSG00000155827	RNF20	protein_coding	9:101533852-101563344	20.904	13.9202	0	32.4258	26.8964	1	20	0
ENSG00000175467	SART1	protein_coding	11:65961727-65980137	43.5696	42.3738	0	36.8397	40.5214	1	20	0
ENSG00000129657	SEC14L1	protein_coding	17:77088748-77217101	14.9695	9.16785	0	27.9124	17.5877	1	20	0
ENSG00000100934	SEC23A	protein_coding	14:39031918-39109646	28.4037	28.9618	0	67.0682	68.4329	1	20	0
ENSG00000101310	SEC23B	protein_coding	20:18507519-18561415	15.0488	14.1301	0	40.912	49.3588	1	20	0
ENSG00000187764	SEMA4D	protein_coding	9:89360786-89498130	14.676	13.4304	0	15.2961	12.9885	1	20	0
ENSG00000092421	SEMA6A	protein_coding	5:116443615-116574934	31.2685	24.8247	0	75.888	82.2663	1	20	0
ENSG00000143434	SEMA6C	protein_coding	1:151131684-151146664	5.20286	8.01852	0	11.0677	14.7077	1	20	0
ENSG00000088836	SLC4A11	protein_coding	20:3227416-3239559	8.90439	11.1977	0	16.396	21.4035	1	20	0
ENSG00000136699	SMPD4	protein_coding	2:130151391-130182750	43.7421	35.3211	0	66.0426	73.0909	1	20	0
ENSG00000087087	SRRT	protein_coding	7:100875102-100888664	87.7718	87.9756	0	313.052	312.148	1	20	0
ENSG00000197283	SYNGAP1	protein_coding	6:33419660-33457541	47.8537	12.0218	0	19.3054	53.6162	1	20	0
ENSG00000185418	TARS3	protein_coding	15:101653595-101724473	7.57706	9.61921	0	37.2898	42.6593	1	20	0
ENSG00000204634	TBC1D8	protein_coding	2:101007616-101252866	7.62943	7.03122	0	41.5564	43.3682	1	20	0
ENSG00000141002	TCF25	protein_coding	16:89873569-89913627	54.9861	77.6027	0	138.816	133.486	1	20	0
ENSG00000071564	TCF3	protein_coding	19:1609289-1652615	48.757	44.9191	0	46.4964	45.758	1	20	0
ENSG00000110719	TCIRG1	protein_coding	11:68039024-68050895	2.97657	2.83417	0	8.82775	16.4375	1	20	0
ENSG00000069702	TGFBR3	protein_coding	1:91680342-91906335	13.6897	8.68911	0	25.005	30.7344	1	20	0
ENSG00000196781	TLE1	protein_coding	9:81583682-81689547	24.3402	27.8456	0	21.6469	23.3906	1	20	0
ENSG00000065717	TLE2	protein_coding	19:2997638-3047635	11.6908	5.94924	0	20.0072	21.3693	1	20	0
ENSG00000103978	TMEM87A	protein_coding	15:42210451-42273663	6.4527	5.87722	0	20.9542	21.8174	1	20	0
ENSG00000133687	TMTC1	protein_coding	12:29500839-29784759	3.30163	2.3233	0	16.8154	22.6835	1	20	0
ENSG00000198718	TOGARAM1	protein_coding	14:44962189-45074431	4.214	3.1474	0	12.8226	21.3009	1	20	0
ENSG00000197323	TRIM33	protein_coding	1:114392789-114511203	33.4038	26.7569	0	189.572	186.379	1	20	0
ENSG00000135912	TTLL4	protein_coding	2:218710834-218755416	20.0931	26.5038	0	59.0193	42.7341	1	20	0
ENSG00000110344	UBE4A	protein_coding	11:118359584-118399211	11.2822	12.1352	0	81.1531	76.0064	1	20	0
ENSG00000223501	VPS52	protein_coding	6:33250271-33272047	11.5719	13.4057	0	20.8686	21.4852	1	20	0
ENSG00000062650	WAPL	protein_coding	10:86435255-86521792	14.27	14.7083	0	49.6501	67.4811	1	20	0
ENSG00000131725	WDR44	protein_coding	X:118346072-118449961	10.9333	13.0018	0	40.7239	38.1933	1	20	0
ENSG00000093217	XYLB	protein_coding	3:38346759-38421348	10.7779	10.4099	0	52.6388	78.1087	1	20	0
ENSG00000122515	ZMIZ2	protein_coding	7:44748580-44769881	6.11647	4.65628	0	19.4688	26.4951	1	20	0
ENSG00000115657	ABCB6	protein_coding	2:219209771-219218994	5.49962	8.82045	0	23.8469	28.6427	1	19	0
ENSG00000119688	ABCD4	protein_coding	14:74285268-74303055	29.2715	25.1404	0	67.7918	83.8059	1	19	0
ENSG00000164163	ABCE1	protein_coding	4:145098287-145129524	31.8502	25.5572	0	129.837	166.186	1	19	0
ENSG00000248710	AC079594.2	protein_coding	3:160227453-160449829	3.09877	2.0996	0	12.0618	10.273	1	19	0
ENSG00000131069	ACSS2	protein_coding	20:34872145-34927962	15.8458	5.28044	0	39.3016	34.1576	1	19	0
ENSG00000133612	AGAP3	protein_coding	7:151085830-151144436	73.2222	68.5594	0	134.545	152.476	1	19	0
ENSG00000092847	AGO1	protein_coding	1:35869807-35930532	4.3962	5.99537	0	25.416	26.2478	1	19	0
ENSG00000164904	ALDH7A1	protein_coding	5:126531199-126595362	50.8604	50.5537	0	70.2134	74.8873	1	19	0
ENSG00000116337	AMPD2	protein_coding	1:109616103-109632053	17.567	17.4891	0	47.564	47.653	1	19	0
ENSG00000084234	APLP2	protein_coding	11:130068146-130144811	459.223	383.566	0	432.762	441.74	1	19	0
ENSG00000085978	ATG16L1	protein_coding	2:233210050-233295674	28.0079	14.7464	0	88.6959	83.2787	1	19	0
ENSG00000197548	ATG7	protein_coding	3:11272308-11557665	15.8316	14.358	0	54.2279	47.4252	1	19	0
ENSG00000138686	BBS7	protein_coding	4:121824439-121870497	49.5246	35.0541	0	171.27	67.0047	1	19	0
ENSG00000028310	BRD9	protein_coding	5:850290-892801	32.0737	43.503	0	88.2865	85.9826	1	19	0
ENSG00000076826	CAMSAP3	protein_coding	19:7595901-7618304	3.16901	4.77694	0	6.97965	17.2179	1	19	0
ENSG00000135387	CAPRIN1	protein_coding	11:34051730-34102610	161.443	136.868	0	199.7	187.508	1	19	0
ENSG00000180376	CCDC66	protein_coding	3:56557160-56621818	31.6046	27.1864	0	112.421	126.625	1	19	0
ENSG00000204536	CCHCR1	protein_coding	6:31142438-31158238	19.7467	23.7492	0	51.0458	51.8502	1	19	0
ENSG00000004897	CDC27	protein_coding	17:47117702-47189422	36.6418	44.396	0	163.207	164.775	1	19	0
ENSG00000121289	CEP89	protein_coding	19:32875924-32971991	8.92531	16.2659	0	21.0476	11.516	1	19	0
ENSG00000170037	CNTROB	protein_coding	17:7932100-7949918	16.9017	17.8972	0	71.8367	72.6359	1	19	0
ENSG00000135775	COG2	protein_coding	1:230642480-230693982	16.4922	18.0329	0	88.9371	104.454	1	19	0
ENSG00000113163	CERT1	protein_coding	5:75356344-75512138	16.2758	20.9004	0	77.4379	60.0401	1	19	0
ENSG00000005469	CROT	protein_coding	7:87345680-87399795	3.37379	3.58349	0	12.409	34.4782	1	19	0
ENSG00000044115	CTNNA1	protein_coding	5:138610966-138935034	70.7701	72.0329	0	114.952	79.1197	1	19	0
ENSG00000119326	CTNNAL1	protein_coding	9:108942568-109013522	28.5643	18.4362	0	49.1206	50.1189	1	19	0
ENSG00000085733	CTTN	protein_coding	11:70398403-70436584	120.115	113.789	0	321.399	321.048	1	19	0
ENSG00000156162	DPY19L4	protein_coding	8:94719702-94793836	15.2417	14.4602	0	55.5103	62.8912	1	19	0
ENSG00000106263	EIF3B	protein_coding	7:2354085-2380745	83.117	100.735	0	120.545	157.314	1	19	0
ENSG00000184708	EIF4ENIF1	protein_coding	22:31436976-31496108	8.4759	8.96493	0	61.022	39.7353	1	19	0
ENSG00000120915	EPHX2	protein_coding	8:27490778-27545564	3.54215	5.17586	0	9.39164	14.3425	1	19	0
ENSG00000187672	ERC2	protein_coding	3:55508310-56468467	9.18365	6.36646	0	14.2318	9.78715	1	19	0
ENSG00000067208	EVI5	protein_coding	1:92508695-92792404	31.4003	18.209	0	91.0214	99.3988	1	19	0
ENSG00000090989	EXOC1	protein_coding	4:55853647-55905086	11.2082	9.56319	0	68.9233	57.3747	1	19	0
ENSG00000111879	FAM184A	protein_coding	6:118959762-119149387	20.1177	21.2167	0	29.6271	18.7535	1	19	0
ENSG00000184949	FAM227A	protein_coding	22:38578119-38656629	2.68665	3.5195	0	46.6273	41.1569	1	19	0
ENSG00000139132	FGD4	protein_coding	12:32399528-32646050	5.74736	3.399	0	17.1785	14.6903	1	19	0
ENSG00000068078	FGFR3	protein_coding	4:1793292-1808872	19.0813	19.2441	0	68.0392	79.4346	1	19	0
ENSG00000217128	FNIP1	protein_coding	5:131641713-131797063	6.48196	7.82754	0	29.1509	34.8329	1	19	0
ENSG00000168827	GFM1	protein_coding	3:158644277-158692575	26.6714	22.534	0	99.9123	95.4788	1	19	0
ENSG00000131459	GFPT2	protein_coding	5:180300697-180353336	27.9807	30.0788	0	91.1307	82.9315	1	19	0
ENSG00000174842	GLMN	protein_coding	1:92246401-92298987	23.3776	18.409	0	205.254	178.903	1	19	0
ENSG00000115159	GPD2	protein_coding	2:156435289-156613735	13.5782	5.19609	0	14.3837	11.863	1	19	0
ENSG00000178075	GRAMD1C	protein_coding	3:113828181-113947174	9.70534	7.50635	0	40.5397	49.8034	1	19	0
ENSG00000075240	GRAMD4	protein_coding	22:46576011-46679790	8.71016	4.36058	0	22.6392	19.1046	1	19	0
ENSG00000115207	GTF3C2	protein_coding	2:27325848-27357034	26.8118	30.161	0	68.9005	57.0341	1	19	0
ENSG00000249115	HAUS5	protein_coding	19:35612734-35625355	13.8686	16.6223	0	27.0512	31.5893	1	19	0
ENSG00000167861	HID1	protein_coding	17:74950741-74973166	9.69369	4.87495	0	18.1481	12.9924	1	19	0
ENSG00000164151	ICE1	protein_coding	5:5420663-5490220	18.6798	10.8696	0	60.5555	50.7987	1	19	0
ENSG00000127054	INTS11	protein_coding	1:1311584-1324691	31.6532	30.1245	0	69.544	71.3908	1	19	0
ENSG00000198920	KIAA0753	protein_coding	17:6578146-6640711	4.40505	7.27703	0	34.6633	40.9521	1	19	0
ENSG00000131437	KIF3A	protein_coding	5:132692627-132737638	34.6708	31.1895	0	134.501	141.52	1	19	0
ENSG00000166813	KIF7	protein_coding	15:89608788-89655467	10.8294	8.51536	0	20.0531	18.3925	1	19	0
ENSG00000129347	KRI1	protein_coding	19:10553077-10566037	45.5406	74.4684	0	95.317	88.9238	1	19	0
ENSG00000168216	LMBRD1	protein_coding	6:69672756-69867236	8.92516	8.5929	0	37.6396	37.9189	1	19	0
ENSG00000157193	LRP8	protein_coding	1:53242355-53328469	14.2308	15.122	0	65.3645	34.3542	1	19	0
ENSG00000133739	LRRCC1	protein_coding	8:85107214-85146080	2.63537	2.06626	0	11.1197	12.6958	1	19	0
ENSG00000111144	LTA4H	protein_coding	12:96000752-96043520	34.6657	31.7458	0	118.769	104.992	1	19	0
ENSG00000109323	MANBA	protein_coding	4:102630769-102760994	10.1544	8.20384	0	26.109	27.7077	1	19	0
ENSG00000135525	MAP7	protein_coding	6:136342280-136550819	13.3929	14.8759	0	39.2268	39.4532	1	19	0
ENSG00000072518	MARK2	protein_coding	11:63838927-63911019	14.0861	13.7116	0	20.0253	19.9608	1	19	0
ENSG00000129933	MAU2	protein_coding	19:19320828-19358754	7.31947	8.66612	0	21.9432	19.1526	1	19	0
ENSG00000078070	MCCC1	protein_coding	3:183015217-183116075	9.57087	9.11502	0	26.6442	20.7057	1	19	0
ENSG00000125885	MCM8	protein_coding	20:5950651-5998977	22.1193	18.7877	0	159.663	154.002	1	19	0
ENSG00000150054	MPP7	protein_coding	10:28050992-28334486	2.9516	4.29063	0	23.5727	31.1473	1	19	0
ENSG00000163719	MTMR14	protein_coding	3:9649432-9702393	8.54918	14.6566	0	35.7905	36.9705	1	19	0
ENSG00000108389	MTMR4	protein_coding	17:58489528-58517905	12.7338	15.2641	0	47.2803	51.8263	1	19	0
ENSG00000078177	N4BP2	protein_coding	4:40056849-40158252	2.88805	2.67323	0	20.8487	23.43	1	19	0
ENSG00000077616	NAALAD2	protein_coding	11:90131514-90192894	3.63095	3.08804	0	24.6074	22.1261	1	19	0
ENSG00000104320	NBN	protein_coding	8:89933335-90003228	6.54821	8.44727	0	21.4116	19.4699	1	19	0
ENSG00000142794	NBPF3	protein_coding	1:21440127-21485005	11.938	7.25407	0	17.101	19.7168	1	19	0
ENSG00000023228	NDUFS1	protein_coding	2:206114816-206159509	38.6909	35.1945	0	98.9184	92.6496	1	19	0
ENSG00000087269	NOP14	protein_coding	4:2937932-2963406	46.5843	45.7667	0	58.6679	66.3731	1	19	0
ENSG00000115216	NRBP1	protein_coding	2:27427789-27442259	28.4638	21.2139	0	46.8609	46.7026	1	19	0
ENSG00000037474	NSUN2	protein_coding	5:6599238-6633291	23.5954	22.6921	0	68.3415	68.8011	1	19	0
ENSG00000076685	NT5C2	protein_coding	10:103088016-103193306	20.1949	23.1077	0	55.6994	56.4379	1	19	0
ENSG00000125450	NUP85	protein_coding	17:75205658-75235758	171.986	153.41	0	375.265	346.485	1	19	0
ENSG00000077264	PAK3	protein_coding	X:110944284-111227361	6.10817	5.24276	0	60.1665	68.7987	1	19	0
ENSG00000152520	PAN3	protein_coding	13:28138505-28295335	5.76579	5.63733	0	30.2373	26.8179	1	19	0
ENSG00000157881	PANK4	protein_coding	1:2508530-2526628	10.0122	9.04576	0	27.9673	36.6056	1	19	0
ENSG00000227345	PARG	protein_coding	10:49818278-49970203	11.4418	13.7453	0	32.5843	38.0594	1	19	0
ENSG00000115687	PASK	protein_coding	2:241106098-241150264	19.965	14.2876	0	115.698	116.861	1	19	0
ENSG00000166889	PATL1	protein_coding	11:59636715-59669037	9.33652	9.11736	0	45.5317	58.0691	1	19	0
ENSG00000090857	PDPR	protein_coding	16:70113625-70162537	13.3484	21.6635	0	32.5934	38.3708	1	19	0
ENSG00000141456	PELP1	protein_coding	17:4669773-4704337	39.2739	50.047	0	70.0544	81.0509	1	19	0
ENSG00000116793	PHTF1	protein_coding	1:113696830-113759489	6.01498	4.94262	0	21.8671	21.4267	1	19	0
ENSG00000083444	PLOD1	protein_coding	1:11934204-11975538	24.7896	27.2043	0	11.8909	15.0259	1	19	0
ENSG00000100479	POLE2	protein_coding	14:49643554-49688422	16.9436	17.8389	0	46.1228	51.3406	1	19	0
ENSG00000184304	PRKD1	protein_coding	14:29576478-30191898	3.22347	2.24972	0	11.9423	12.6749	1	19	0
ENSG00000105287	PRKD2	protein_coding	19:46674274-46717127	17.8808	18.0155	0	16.1308	22.2803	1	19	0
ENSG00000132600	PRMT7	protein_coding	16:68310973-68358563	18.3516	19.1476	0	49.5825	51.8489	1	19	0
ENSG00000168297	PXK	protein_coding	3:58332879-58426126	1.67568	5.74573	0	16.4414	14.0797	1	19	0
ENSG00000161800	RACGAP1	protein_coding	12:49976922-50033136	38.8174	36.2309	0	83.8057	96.3247	1	19	0
ENSG00000085999	RAD54L	protein_coding	1:46246460-46278480	28.2409	36.0871	0	253.983	263.353	1	19	0
ENSG00000136828	RALGPS1	protein_coding	9:126914773-127223166	4.26929	3.1205	0	17.7103	13.7497	1	19	0
ENSG00000101773	RBBP8	protein_coding	18:22798260-23026488	64.8026	48.8348	0	155.774	146.31	1	19	0
ENSG00000131051	RBM39	protein_coding	20:35701346-35742312	374.846	282.016	0	1107.69	1040.5	1	19	0
ENSG00000100784	RPS6KA5	protein_coding	14:90847860-91060641	7.48885	3.18919	0	34.5033	25.9467	1	19	0
ENSG00000204130	RUFY2	protein_coding	10:68341106-68407294	21.1611	23.8172	0	124.76	85.2163	1	19	0
ENSG00000018189	RUFY3	protein_coding	4:70704203-70808619	12.7735	10.21	0	67.8991	56.9206	1	19	0
ENSG00000075856	SART3	protein_coding	12:108522213-108561400	81.157	91.942	0	164.99	156.58	1	19	0
ENSG00000136021	SCYL2	protein_coding	12:100267139-100341724	11.9836	6.9371	0	52.455	58.9402	1	19	0
ENSG00000079387	SENP1	protein_coding	12:48042896-48106079	9.67763	8.53802	0	46.5267	33.8267	1	19	0
ENSG00000122335	SERAC1	protein_coding	6:158109518-158168280	7.49304	5.04679	0	14.5102	17.5105	1	19	0
ENSG00000099381	SETD1A	protein_coding	16:30957753-30984664	11.1877	12.7991	0	32.0468	31.3591	1	19	0
ENSG00000061936	SFSWAP	protein_coding	12:131711080-131799737	36.802	31.8005	0	77.8383	64.6871	1	19	0
ENSG00000014824	SLC30A9	protein_coding	4:41990501-42090461	10.2442	11.876	0	40.9267	32.4716	1	19	0
ENSG00000142494	SLC47A1	protein_coding	17:19495384-19579034	11.2307	13.6911	0	12.1671	15.8096	1	19	0
ENSG00000198689	SLC9A6	protein_coding	X:135973840-136047269	4.75691	5.30672	0	23.4085	32.6013	1	19	0
ENSG00000070366	SMG6	protein_coding	17:2059838-2303785	3.56758	5.07458	0	15.7442	15.8786	1	19	0
ENSG00000198742	SMURF1	protein_coding	7:99027437-99144100	4.46881	4.73931	0	30.4562	29.9546	1	19	0
ENSG00000108854	SMURF2	protein_coding	17:64542281-64662307	11.8326	6.6249	0	41.4064	50.87	1	19	0
ENSG00000104450	SPAG1	protein_coding	8:100157905-100259278	4.67988	2.7968	0	13.8775	15.2488	1	19	0
ENSG00000100014	SPECC1L	protein_coding	22:24270816-24417739	28.3114	27.1357	0	66.3606	58.4828	1	19	0
ENSG00000174780	SRP72	protein_coding	4:56467616-56503681	111.323	116.513	0	250.738	247.558	1	19	0
ENSG00000173757	STAT5B	protein_coding	17:42199167-42276707	7.34836	14.899	0	39.2432	37.7697	1	19	0
ENSG00000076944	STXBP2	protein_coding	19:7636880-7647873	11.5202	26.6162	0	24.8147	13.0347	1	19	0
ENSG00000100242	SUN2	protein_coding	22:38734724-38794143	15.9712	16.1361	0	17.3525	14.56	1	19	0
ENSG00000116668	SWT1	protein_coding	1:185157079-185291781	4.28086	3.71986	0	19.4684	20.1079	1	19	0
ENSG00000102362	SYTL4	protein_coding	X:100674490-100732123	22.9049	8.26616	0	14.2279	28.2533	1	19	0
ENSG00000036054	TBC1D23	protein_coding	3:100260991-100325251	15.4481	9.4533	0	66.7227	69.2293	1	19	0
ENSG00000125304	TM9SF2	protein_coding	13:99446310-99564006	15.1602	12.965	0	44.3932	43.772	1	19	0
ENSG00000119777	TMEM214	protein_coding	2:27032909-27041694	35.8024	30.6048	0	99.8976	95.1093	1	19	0
ENSG00000153214	TMEM87B	protein_coding	2:112055268-112119318	4.56092	3.37973	0	32.5624	21.567	1	19	0
ENSG00000125247	TMTC4	protein_coding	13:100603926-100675093	6.75655	7.86245	0	15.3153	16.3101	1	19	0
ENSG00000143514	TP53BP2	protein_coding	1:223779892-223845954	55.9913	50.3305	0	106.004	98.7144	1	19	0
ENSG00000088325	TPX2	protein_coding	20:31739270-31801805	59.2128	62.7587	0	61.3625	60.9875	1	19	0
ENSG00000122779	TRIM24	protein_coding	7:138460258-138589996	15.4191	14.703	0	43.6245	39.8578	1	19	0
ENSG00000100991	TRPC4AP	protein_coding	20:35002403-35092807	10.3893	9.80034	0	37.8047	37.7829	1	19	0
ENSG00000092445	TYRO3	protein_coding	15:41557674-41583589	10.217	6.26557	0	18.6341	15.286	1	19	0
ENSG00000137831	UACA	protein_coding	15:70654553-70763558	31.2514	27.4966	0	109.065	118.337	1	19	0
ENSG00000014123	UFL1	protein_coding	6:96521594-96555276	8.88564	10.3021	0	35.9651	37.3818	1	19	0
ENSG00000145390	USP53	protein_coding	4:119212586-119295517	12.4377	6.17689	0	65.9341	39.3882	1	19	0
ENSG00000114742	WDR48	protein_coding	3:39052012-39096671	34.4708	25.3598	0	64.4084	69.1948	1	19	0
ENSG00000076924	XAB2	protein_coding	19:7619524-7629545	8.07262	6.59773	0	17.5581	18.3169	1	19	0
ENSG00000166435	XRRA1	protein_coding	11:74807738-74949200	9.07764	12.3021	0	36.5449	25.746	1	19	0
ENSG00000123200	ZC3H13	protein_coding	13:45954464-46052759	50.4252	48.3175	0	43.2554	34.5821	1	19	0
ENSG00000100722	ZC3H14	protein_coding	14:88562969-88627596	61.0521	49.8948	0	311.624	321.742	1	19	0
ENSG00000039319	ZFYVE16	protein_coding	5:80408012-80483379	28.6417	30.8708	0	141.91	142.567	1	19	0
ENSG00000157077	ZFYVE9	protein_coding	1:52142093-52346686	5.83085	3.79399	0	18.0089	18.472	1	19	0
ENSG00000056277	ZNF280C	protein_coding	X:130202706-130268899	13.6831	11.6376	0	141.887	122.213	1	19	0
ENSG00000174442	ZWILCH	protein_coding	15:66504958-66550130	35.64	6.33141	0	57.1643	94.6227	1	19	0
ENSG00000081760	AACS	protein_coding	12:125065433-125143333	8.60924	9.62065	0	19.3349	18.9286	1	18	0
ENSG00000285953	AC000120.4	protein_coding	7:92131773-92245924	1.49845	1.91738	0	15.169	7.76401	1	18	0
ENSG00000177646	ACAD9	protein_coding	3:128879595-128916067	20.6208	26.0846	0	34.1925	36.222	1	18	0
ENSG00000100412	ACO2	protein_coding	22:41469116-41528989	22.8668	22.6118	0	49.8798	75.1686	1	18	0
ENSG00000196526	AFAP1	protein_coding	4:7758713-7939926	4.75903	3.84939	0	15.3014	12.1974	1	18	0
ENSG00000157985	AGAP1	protein_coding	2:235494042-236131800	14.3212	10.2747	0	24.8397	24.6456	1	18	0
ENSG00000134698	AGO4	protein_coding	1:35808015-35857890	4.81332	15.8985	0	29.7268	65.7581	1	18	0
ENSG00000140057	AK7	protein_coding	14:96392127-96489427	7.14036	6.64162	0	13.9654	9.59448	1	18	0
ENSG00000059573	ALDH18A1	protein_coding	10:95605940-95656711	27.4936	19.7598	0	30.7	31.9991	1	18	0
ENSG00000168096	ANKS3	protein_coding	16:4696509-4734378	7.3264	12.8297	0	26.0757	34.3477	1	18	0
ENSG00000118690	ARMC2	protein_coding	6:108848415-108974476	4.1932	2.1109	0	20.9611	11.9964	1	18	0
ENSG00000213676	ATF6B	protein_coding	6:32115263-32128253	14.217	18.9929	0	42.8568	43.3652	1	18	0
ENSG00000185024	BRF1	protein_coding	14:105209285-105315589	7.25747	13.4664	0	15.6725	22.9693	1	18	0
ENSG00000189195	BTBD8	protein_coding	1:92080304-92184725	4.70206	2.46432	0	27.6589	20.4307	1	18	0
ENSG00000118200	CAMSAP2	protein_coding	1:200739557-200860704	21.6436	15.3262	0	72.6254	66.024	1	18	0
ENSG00000110888	CAPRIN2	protein_coding	12:30709551-30754951	29.3306	26.4202	0	131.634	155.911	1	18	0
ENSG00000180881	CAPS2	protein_coding	12:75275978-75390928	4.7251	5.59682	0	10.7868	15.4799	1	18	0
ENSG00000127995	CASD1	protein_coding	7:94509218-94557019	1.19533	2.21539	0	16.2819	10.5697	1	18	0
ENSG00000110395	CBL	protein_coding	11:119206275-119313926	8.44085	7.79967	0	19.6554	18.2836	1	18	0
ENSG00000160200	CBS	protein_coding	21:43053190-43076943	35.5338	42.22	0	29.1413	27.2442	1	18	0
ENSG00000186714	CCDC73	protein_coding	11:32602245-32794658	6.6724	8.69762	0	19.4699	15.5057	1	18	0
ENSG00000198087	CD2AP	protein_coding	6:47477788-47627263	21.6392	17.469	0	153.63	153.83	1	18	0
ENSG00000134371	CDC73	protein_coding	1:193121957-193254815	44.2224	39.3745	0	161.158	202.933	1	18	0
ENSG00000151849	CENPJ	protein_coding	13:24882278-24922889	15.2798	11.7512	0	69.8613	75.2906	1	18	0
ENSG00000114107	CEP70	protein_coding	3:138494343-138594538	20.9173	10.626	0	54.3426	60.2821	1	18	0
ENSG00000148019	CEP78	protein_coding	9:78236061-78279690	10.7437	17.6586	0	94.8801	105.44	1	18	0
ENSG00000139182	CLSTN3	protein_coding	12:7129697-7158945	14.7567	18.238	0	28.526	45.516	1	18	0
ENSG00000088038	CNOT3	protein_coding	19:54137748-54155681	60.5727	53.0429	0	162.411	202.237	1	18	0
ENSG00000119203	CPSF3	protein_coding	2:9423650-9473101	25.8071	34.4218	0	81.5814	100.423	1	18	0
ENSG00000152404	CWF19L2	protein_coding	11:107326344-107457844	12.5351	11.3892	0	64.7249	60.8439	1	18	0
ENSG00000085788	DDHD2	protein_coding	8:38225217-38275558	84.9154	38.7208	0	323.846	239.968	1	18	0
ENSG00000108406	DHX40	protein_coding	17:59565557-59608345	35.1336	31.6672	0	113.692	111.965	1	18	0
ENSG00000161249	DMKN	protein_coding	19:35497219-35513658	142.447	126.142	0	73.796	87.4553	1	18	0
ENSG00000088881	EBF4	protein_coding	20:2692877-2760108	10.9005	23.4054	0	31.564	49.1751	1	18	0
ENSG00000055332	EIF2AK2	protein_coding	2:37099209-37157065	14.359	14.0886	0	38.7108	47.1844	1	18	0
ENSG00000172071	EIF2AK3	protein_coding	2:88556739-88627464	16.5921	12.2985	0	82.3795	89.1405	1	18	0
ENSG00000163378	EOGT	protein_coding	3:68975216-69013684	3.30563	2.96836	0	29.0233	25.6271	1	18	0
ENSG00000080224	EPHA6	protein_coding	3:96814580-97752460	3.85096	3.17279	0	23.2178	16.7724	1	18	0
ENSG00000182944	EWSR1	protein_coding	22:29268008-29300525	119.791	96.8876	0	273.265	277.41	1	18	0
ENSG00000158161	EYA3	protein_coding	1:27970343-28088637	22.2427	26.6392	0	57.7397	59.3834	1	18	0
ENSG00000048828	FAM120A	protein_coding	9:93451684-93566112	12.7936	9.63149	0	30.9595	28.3552	1	18	0
ENSG00000156860	FBRS	protein_coding	16:30658430-30670814	13.6111	25.0969	0	41.4718	32.1083	1	18	0
ENSG00000160867	FGFR4	protein_coding	5:177086904-177098144	14.4941	13.3199	0	20.8417	21.2327	1	18	0
ENSG00000145216	FIP1L1	protein_coding	4:53377640-53460862	99.803	107.427	0	214.455	205.356	1	18	0
ENSG00000114416	FXR1	protein_coding	3:180868140-180982753	126.403	107.013	0	243.557	170.768	1	18	0
ENSG00000100083	GGA1	protein_coding	22:37608724-37633564	16.8852	14.4055	0	45.9434	46.9886	1	18	0
ENSG00000175066	GK5	protein_coding	3:142157526-142225592	8.95438	9.40052	0	82.1378	90.6439	1	18	0
ENSG00000115419	GLS	protein_coding	2:190880826-190965552	84.5485	52.0805	0	155.926	139.094	1	18	0
ENSG00000140632	GLYR1	protein_coding	16:4803202-4847288	44.4051	55.7684	0	162.06	149.701	1	18	0
ENSG00000125734	GPR108	protein_coding	19:6729913-6737603	19.0952	21.3999	0	63.149	83.1987	1	18	0
ENSG00000120694	HSPH1	protein_coding	13:31134973-31162388	10.8471	10.5795	0	78.918	85.9126	1	18	0
ENSG00000134352	IL6ST	protein_coding	5:55935094-55995022	12.0362	33.3408	0	71.4806	144.377	1	18	0
ENSG00000165359	INTS6L	protein_coding	X:135520642-135582510	4.41427	6.40817	0	20.6757	18.7218	1	18	0
ENSG00000164066	INTU	protein_coding	4:127623270-127726737	2.9422	5.5811	0	19.8041	21.9799	1	18	0
ENSG00000119509	INVS	protein_coding	9:100099242-100302175	16.3186	12.8036	0	57.9339	38.0584	1	18	0
ENSG00000138434	ITPRID2	protein_coding	2:181891729-181930738	42.5541	10.8119	0	148.663	169.446	1	18	0
ENSG00000008083	JARID2	protein_coding	6:15246068-15522042	7.35492	6.33457	0	11.0877	11.8504	1	18	0
ENSG00000114166	KAT2B	protein_coding	3:20040445-20154404	1.58218	3.40988	0	22.5201	17.5488	1	18	0
ENSG00000083168	KAT6A	protein_coding	8:41929478-42051994	20.5823	21.6691	0	76.4447	80.874	1	18	0
ENSG00000136636	KCTD3	protein_coding	1:215567303-215621807	12.1009	14.6506	0	21.4688	27.5371	1	18	0
ENSG00000167702	KIFC2	protein_coding	8:144466042-144474202	5.29583	5.54923	0	13.0447	16.0354	1	18	0
ENSG00000137171	KLC4	protein_coding	6:43040776-43075095	8.87139	10.7705	0	38.0099	37.2345	1	18	0
ENSG00000100395	L3MBTL2	protein_coding	22:41205281-41231271	6.5361	5.97578	0	18.53	19.6827	1	18	0
ENSG00000130164	LDLR	protein_coding	19:11089361-11133816	17.4852	15.0709	0	22.3474	42.2752	1	18	0
ENSG00000205213	LGR4	protein_coding	11:27365960-27472790	7.64109	7.54977	0	25.2179	21.728	1	18	0
ENSG00000164187	LMBRD2	protein_coding	5:36098406-36151887	15.2137	8.21602	0	102.736	87.7468	1	18	0
ENSG00000077454	LRCH4	protein_coding	7:100574010-100586129	3.42506	3.52578	0	17.6383	19.6361	1	18	0
ENSG00000198799	LRIG2	protein_coding	1:113073197-113132260	7.43979	9.47262	0	72.6606	58.3335	1	18	0
ENSG00000172175	MALT1	protein_coding	18:58671464-58754477	3.39408	5.61015	0	33.7365	35.1611	1	18	0
ENSG00000198909	MAP3K3	protein_coding	17:63622414-63696303	14.3562	13.351	0	36.1118	36.9201	1	18	0
ENSG00000007047	MARK4	protein_coding	19:45079287-45305284	11.2429	20.0817	0	19.0325	19.709	1	18	0
ENSG00000141644	MBD1	protein_coding	18:50266881-50281774	7.24546	12.1675	0	44.7412	47.4794	1	18	0
ENSG00000099917	MED15	protein_coding	22:20495912-20587632	40.5617	33.3255	0	65.3833	68.2369	1	18	0
ENSG00000104973	MED25	protein_coding	19:49818278-49840383	14.5704	19.4057	0	22.429	23.5093	1	18	0
ENSG00000149480	MTA2	protein_coding	11:62593213-62601865	27.1596	36.8886	0	105.643	101.087	1	18	0
ENSG00000057935	MTA3	protein_coding	2:42494568-42756947	12.931	17.1849	0	28.2307	32.3548	1	18	0
ENSG00000154654	NCAM2	protein_coding	21:20998408-21543329	3.2849	0.802407	0	27.107	18.3524	1	18	0
ENSG00000162736	NCSTN	protein_coding	1:160343315-160358952	15.9029	14.7722	0	54.4631	59.6233	1	18	0
ENSG00000058804	NDC1	protein_coding	1:53765477-53838463	11.5292	8.51194	0	30.5528	24.3132	1	18	0
ENSG00000165795	NDRG2	protein_coding	14:21016762-21070872	14.7903	13.4139	0	13.8125	15.5492	1	18	0
ENSG00000114670	NEK11	protein_coding	3:131026849-131350465	4.94036	4.02185	0	11.1727	14.2204	1	18	0
ENSG00000149308	NPAT	protein_coding	11:108157214-108222638	11.7571	8.79295	0	85.2061	97.2011	1	18	0
ENSG00000122417	ODF2L	protein_coding	1:86346823-86396342	30.6048	46.8605	0	87.984	134.514	1	18	0
ENSG00000115942	ORC2	protein_coding	2:200908976-200963680	53.9837	45.2176	0	149.716	149.104	1	18	0
ENSG00000172939	OXSR1	protein_coding	3:38165088-38255484	20.1279	18.4212	0	78.4502	68.9043	1	18	0
ENSG00000159086	PAXBP1	protein_coding	21:32733898-32771792	80.9686	66.1849	0	481.55	524.345	1	18	0
ENSG00000139197	PEX5	protein_coding	12:7188684-7218574	14.4464	9.96292	0	23.0453	17.8977	1	18	0
ENSG00000170525	PFKFB3	protein_coding	10:6144933-6254644	33.999	41.2894	0	51.4951	57.4531	1	18	0
ENSG00000111752	PHC1	protein_coding	12:8913895-8941467	19.6515	15.718	0	59.8917	61.6005	1	18	0
ENSG00000106443	PHF14	protein_coding	7:10973335-11169630	24.3862	23.0752	0	55.9806	46.4207	1	18	0
ENSG00000025293	PHF20	protein_coding	20:35771973-35950370	18.2721	19.0511	0	53.8388	37.7369	1	18	0
ENSG00000135365	PHF21A	protein_coding	11:45929322-46121178	31.5711	27.1752	0	51.8517	59.2037	1	18	0
ENSG00000144824	PHLDB2	protein_coding	3:111732496-111976517	8.29281	3.7436	0	17.3521	24.747	1	18	0
ENSG00000070047	PHRF1	protein_coding	11:576469-612222	8.53326	9.67244	0	12.1531	16.8321	1	18	0
ENSG00000083535	PIBF1	protein_coding	13:72782132-73016461	53.3224	30.2167	0	184.707	211.952	1	18	0
ENSG00000106086	PLEKHA8	protein_coding	7:30027403-30130483	8.36355	7.33623	0	78.4972	87.2296	1	18	0
ENSG00000102024	PLS3	protein_coding	X:115561173-115650861	720.077	566.332	0	256.556	177.629	1	18	0
ENSG00000014138	POLA2	protein_coding	11:65261919-65305589	22.9613	22.8981	0	106.006	101.701	1	18	0
ENSG00000088808	PPP1R13B	protein_coding	14:103733194-103847590	6.40485	12.1048	0	43.8484	51.604	1	18	0
ENSG00000163558	PRKCI	protein_coding	3:170222423-170305977	18.0775	17.7076	0	100.271	75.1573	1	18	0
ENSG00000067606	PRKCZ	protein_coding	1:2050410-2185395	13.3385	11.0064	0	22.9628	20.738	1	18	0
ENSG00000127947	PTPN12	protein_coding	7:77537294-77640069	15.0517	18.0408	0	112.384	106.485	1	18	0
ENSG00000080608	PUM3	protein_coding	9:2720468-2844095	11.205	8.16337	0	31.5607	32.6186	1	18	0
ENSG00000162927	PUS10	protein_coding	2:60940221-61018259	1.5769	2.10659	0	15.5716	9.31463	1	18	0
ENSG00000132155	RAF1	protein_coding	3:12583600-12664226	24.8422	26.6153	0	124.398	130.236	1	18	0
ENSG00000075391	RASAL2	protein_coding	1:178094140-178484147	5.19194	5.10553	0	20.5971	23.6753	1	18	0
ENSG00000087903	RFX2	protein_coding	19:5993163-6199572	16.4182	19.6962	0	17.2702	26.1809	1	18	0
ENSG00000159788	RGS12	protein_coding	4:3293027-3439913	3.56643	8.36716	0	8.54412	32.6358	1	18	0
ENSG00000007384	RHBDF1	protein_coding	16:58058-76355	10.3924	13.0324	0	33.8165	44.1908	1	18	0
ENSG00000158286	RNF207	protein_coding	1:6205474-6221299	2.57056	5.3706	0	23.9189	13.8346	1	18	0
ENSG00000142186	SCYL1	protein_coding	11:65525076-65538704	36.6173	48.5461	0	26.4703	33.5683	1	18	0
ENSG00000138593	SECISBP2L	protein_coding	15:48988475-49046447	8.55713	10.0964	0	57.2962	46.7622	1	18	0
ENSG00000187231	SESTD1	protein_coding	2:179101677-179264832	13.158	13.8546	0	108.28	100.506	1	18	0
ENSG00000104205	SGK3	protein_coding	8:66667551-66862022	10.9196	21.0388	0	41.8824	41.0193	1	18	0
ENSG00000187164	SHTN1	protein_coding	10:116881476-117126586	8.17094	12.6831	0	34.4833	38.4818	1	18	0
ENSG00000115840	SLC25A12	protein_coding	2:171783404-171999859	10.6899	7.50899	0	38.3898	29.0473	1	18	0
ENSG00000004864	SLC25A13	protein_coding	7:96120219-96322147	4.36626	10.1251	0	22.9478	21.0382	1	18	0
ENSG00000111371	SLC38A1	protein_coding	12:46183062-46270017	23.9298	22.0262	0	143.552	119.774	1	18	0
ENSG00000138074	SLC5A6	protein_coding	2:27199586-27212958	8.41653	11.6605	0	39.8991	37.4051	1	18	0
ENSG00000130340	SNX9	protein_coding	6:157700386-157945077	3.87517	4.71215	0	11.2542	11.6842	1	18	0
ENSG00000144451	SPAG16	protein_coding	2:213284378-214410501	8.14944	4.71594	0	18.6491	13.8572	1	18	0
ENSG00000006282	SPATA20	protein_coding	17:50543057-50555852	4.69145	3.82816	0	11.5669	13.3379	1	18	0
ENSG00000163611	SPICE1	protein_coding	3:113442717-113515187	23.9386	21.3338	0	55.172	47.6919	1	18	0
ENSG00000157216	SSBP3	protein_coding	1:54225431-54413479	15.1268	28.0778	0	25.0686	23.2491	1	18	0
ENSG00000130511	SSBP4	protein_coding	19:18418863-18434562	14.9335	16.5137	0	29.0705	45.5273	1	18	0
ENSG00000196792	STRN3	protein_coding	14:30893798-31026401	12.4163	12.7157	0	35.5726	40.5877	1	18	0
ENSG00000106868	SUSD1	protein_coding	9:112040784-112175408	3.28951	3.01874	0	11.7695	14.5675	1	18	0
ENSG00000106052	TAX1BP1	protein_coding	7:27739330-27844564	42.1679	36.9201	0	83.1755	67.6417	1	18	0
ENSG00000121749	TBC1D15	protein_coding	12:71839706-71927248	29.6866	25.2668	0	231.349	237.95	1	18	0
ENSG00000104946	TBC1D17	protein_coding	19:49877424-49888750	7.70263	5.74268	0	22.8608	22.0003	1	18	0
ENSG00000284770	TBCE	protein_coding	1:235367359-235452443	30.1492	30.1163	0	127.398	203.665	1	18	0
ENSG00000101849	TBL1X	protein_coding	X:9463294-9741037	10.332	11.8204	0	29.1575	28.9989	1	18	0
ENSG00000042088	TDP1	protein_coding	14:89954938-90044768	25.0131	23.0801	0	42.1312	50.0796	1	18	0
ENSG00000135605	TEC	protein_coding	4:48135782-48269838	1.58147	1.12321	0	30.1704	19.326	1	18	0
ENSG00000149476	TKFC	protein_coding	11:61333209-61353295	17.8268	22.4539	0	26.9207	23.0511	1	18	0
ENSG00000101337	TM9SF4	protein_coding	20:32109505-32167258	32.3889	37.0661	0	84.4836	73.1316	1	18	0
ENSG00000106771	TMEM245	protein_coding	9:109015134-109119947	9.73403	9.47933	0	81.5048	76.852	1	18	0
ENSG00000145901	TNIP1	protein_coding	5:151029944-151093577	34.6292	27.6836	0	33.0218	36.0858	1	18	0
ENSG00000104907	TRMT1	protein_coding	19:13104901-13117567	7.23874	12.6483	0	23.406	21.9078	1	18	0
ENSG00000198431	TXNRD1	protein_coding	12:104215778-104350307	43.4576	49.6289	0	68.4825	54.1252	1	18	0
ENSG00000184470	TXNRD2	protein_coding	22:19875516-19941820	8.90711	9.92717	0	16.4679	6.6231	1	18	0
ENSG00000144744	UBA3	protein_coding	3:69054729-69080408	13.1334	14.1769	0	70.0592	63.8439	1	18	0
ENSG00000118900	UBN1	protein_coding	16:4846664-4882360	24.6227	26.5581	0	75.7622	65.5967	1	18	0
ENSG00000123552	USP45	protein_coding	6:99432378-99521728	14.9311	13.4056	0	136.726	96.9521	1	18	0
ENSG00000168385	SEPTIN2	protein_coding	2:241315099-241354027	133.006	105.767	0	297.448	225.458	1	17	0
ENSG00000131269	ABCB7	protein_coding	X:75051047-75156732	23.4123	16.8928	0	64.8857	54.9129	1	17	0
ENSG00000255104	AC005324.4	protein_coding	17:15699691-15744778	13.9884	11.9953	0	50.6385	52.681	1	17	0
ENSG00000280571	AC006059.2	protein_coding	3:42705755-42804518	12.9315	6.05463	0	15.4491	12.3875	1	17	0
ENSG00000283228	AC068547.1	protein_coding	2:151802650-151973949	3.29184	5.09634e-07	0	28.4472	13.8671	1	17	0
ENSG00000111596	CNOT2	protein_coding	12:70242993-70354993	23.1199	24.899	0	112.383	109.578	1	17	0
ENSG00000123130	ACOT9	protein_coding	X:23701054-23766475	10.0635	9.81851	0	23.4432	15.9668	1	17	0
ENSG00000167107	ACSF2	protein_coding	17:50426157-50474845	18.7778	16.1443	0	51.1384	48.7436	1	17	0
ENSG00000123983	ACSL3	protein_coding	2:222860941-222944639	27.0697	23.3562	0	50.3119	51.5259	1	17	0
ENSG00000068366	ACSL4	protein_coding	X:109624243-109733403	13.7781	11.8388	0	32.2775	45.8844	1	17	0
ENSG00000006530	AGK	protein_coding	7:141551277-141655244	72.591	48.6638	0	130.197	119.948	1	17	0
ENSG00000158467	AHCYL2	protein_coding	7:129225022-129430211	4.01043	3.78272	0	13.6177	13.1932	1	17	0
ENSG00000122359	ANXA11	protein_coding	10:80150888-80205572	45.8966	52.4967	0	24.0786	20.8999	1	17	0
ENSG00000105290	APLP1	protein_coding	19:35867898-35879791	39.4498	23.9175	0	34.3296	38.3887	1	17	0
ENSG00000177479	ARIH2	protein_coding	3:48918820-48986382	86.3879	80.1959	0	368.519	367.489	1	17	0
ENSG00000029153	ARNTL2	protein_coding	12:27332853-27425289	3.78866	1.77834	0	25.2897	29.3071	1	17	0
ENSG00000197785	ATAD3A	protein_coding	1:1512150-1534687	44.3459	30.7491	0	45.6432	45.6039	1	17	0
ENSG00000115966	ATF2	protein_coding	2:175072249-175168382	21.3144	13.1461	0	68.8758	90.9321	1	17	0
ENSG00000163930	BAP1	protein_coding	3:52401007-52410008	14.7546	14.6862	0	44.9141	49.3285	1	17	0
ENSG00000174483	BBS1	protein_coding	11:66510605-66533613	13.169	10.8121	0	32.5393	39.9195	1	17	0
ENSG00000138756	BMP2K	protein_coding	4:78776341-78916372	2.17278	4.09234	0	25.5296	40.7997	1	17	0
ENSG00000166164	BRD7	protein_coding	16:50313486-50368934	64.005	58.7308	0	142.364	143.384	1	17	0
ENSG00000173715	C11orf80	protein_coding	11:66744450-66843328	3.31318	1.68447	0	32.1044	12.1584	1	17	0
ENSG00000125149	C16orf70	protein_coding	16:67109957-67148539	4.70492	3.64722	0	23.4771	30.2215	1	17	0
ENSG00000163689	C3orf67	protein_coding	3:58717364-59050084	2.18187	2.73992	0	11.2872	12.9858	1	17	0
ENSG00000138380	CARF	protein_coding	2:202912213-202988263	0.491181	1.42998	0	16.7923	13.0518	1	17	0
ENSG00000165813	CCDC186	protein_coding	10:114120861-114174232	15.3678	11.418	0	130.302	145.943	1	17	0
ENSG00000163617	CCDC191	protein_coding	3:113964136-114056594	12.2093	8.26963	0	45.21	57.7462	1	17	0
ENSG00000162063	CCNF	protein_coding	16:2429393-2458854	7.04503	7.3612	0	11.012	15.1904	1	17	0
ENSG00000173588	CEP83	protein_coding	12:94306448-94459988	23.5629	17.7408	0	98.4813	123.212	1	17	0
ENSG00000049656	CLPTM1L	protein_coding	5:1317751-1345099	43.5016	43.014	0	69.3673	70.1327	1	17	0
ENSG00000082438	COBLL1	protein_coding	2:164653623-164843679	4.74273	3.53768	0	30.9699	19.7408	1	17	0
ENSG00000168434	COG7	protein_coding	16:23388492-23453189	6.20476	12.0318	0	36.4717	31.112	1	17	0
ENSG00000085719	CPNE3	protein_coding	8:86514434-86561498	36.568	17.6787	0	38.876	29.8181	1	17	0
ENSG00000139631	CSAD	protein_coding	12:53157662-53180909	1.33952	4.82444	0	19.4851	9.5007	1	17	0
ENSG00000174243	DDX23	protein_coding	12:48829755-48852842	95.0625	89.932	0	116.444	128.003	1	17	0
ENSG00000185000	DGAT1	protein_coding	8:144314583-144326910	21.1379	19.7915	0	35.2065	38.8546	1	17	0
ENSG00000134815	DHX34	protein_coding	19:47349314-47382704	6.79442	6.77927	0	11.2606	14.3771	1	17	0
ENSG00000086189	DIMT1	protein_coding	5:62347283-62403939	11.2738	18.3664	0	59.7706	68.6036	1	17	0
ENSG00000166938	DIS3L	protein_coding	15:66293216-66333898	16.7684	19.8723	0	34.3005	43.7797	1	17	0
ENSG00000134755	DSC2	protein_coding	18:31058839-31102522	6.70043	5.91112	0	10.4562	13.1511	1	17	0
ENSG00000134762	DSC3	protein_coding	18:30989364-31042815	10.4109	4.76189	0	12.9898	11.4225	1	17	0
ENSG00000167264	DUS2	protein_coding	16:67987745-68079320	9.54738	6.49936	0	16.3726	21.8159	1	17	0
ENSG00000141627	DYM	protein_coding	18:49041473-49461347	21.0989	21.901	0	47.5236	62.7682	1	17	0
ENSG00000108001	EBF3	protein_coding	10:129835282-129963841	4.61819	4.77575	0	15.929	17.5185	1	17	0
ENSG00000135333	EPHA7	protein_coding	6:93240019-93419559	8.80097	8.37332	0	31.4198	31.464	1	17	0
ENSG00000196411	EPHB4	protein_coding	7:100802564-100827523	9.25119	7.34065	0	17.06	14.8088	1	17	0
ENSG00000151553	FAM160B1	protein_coding	10:114821743-114899832	5.50456	2.49437	0	30.841	30.6222	1	17	0
ENSG00000116120	FARSB	protein_coding	2:222566898-222656337	8.89964	7.91589	0	34.6681	32.3881	1	17	0
ENSG00000077942	FBLN1	protein_coding	22:45502237-45601135	23.5683	21.7855	0	13.379	15.2993	1	17	0
ENSG00000153558	FBXL2	protein_coding	3:33277024-33403662	3.44311	3.35706	0	26.2939	29.9855	1	17	0
ENSG00000102081	FMR1	protein_coding	X:147911950-147951125	31.3235	44.6606	0	130.98	128.056	1	17	0
ENSG00000187239	FNBP1	protein_coding	9:129887186-130043194	18.507	20.8499	0	42.8947	62.6673	1	17	0
ENSG00000052795	FNIP2	protein_coding	4:158769025-158908050	6.8986	4.69437	0	15.4739	13.5213	1	17	0
ENSG00000156869	FRRS1	protein_coding	1:99708631-99766631	10.9694	3.35351	0	14.4251	16.4697	1	17	0
ENSG00000005436	GCFC2	protein_coding	2:75651999-75710989	14.7464	24.793	0	19.8169	27.2653	1	17	0
ENSG00000103365	GGA2	protein_coding	16:23463541-23521995	82.2266	81.2398	0	189.73	149.358	1	17	0
ENSG00000130119	GNL3L	protein_coding	X:54530210-54567289	13.1917	8.64929	0	24.0077	22.4549	1	17	0
ENSG00000116906	GNPAT	protein_coding	1:231241206-231277973	22.0482	21.4795	0	181.351	186.528	1	17	0
ENSG00000163328	GPR155	protein_coding	2:174431570-174487094	5.30501	6.09474	0	13.1816	19.0559	1	17	0
ENSG00000145736	GTF2H2	protein_coding	5:71032669-71067689	69.1377	56.6318	0	153.415	143.347	1	17	0
ENSG00000183474	GTF2H2C	protein_coding	5:69560207-69594723	81.7776	71.63	0	97.0547	96.1118	1	17	0
ENSG00000151806	GUF1	protein_coding	4:44678419-44700928	7.61587	6.66373	0	42.8168	43.4945	1	17	0
ENSG00000131373	HACL1	protein_coding	3:15560703-15601852	8.98195	13.639	0	27.8289	23.9347	1	17	0
ENSG00000110422	HIPK3	protein_coding	11:33256671-33357023	4.25187	4.21743	0	35.8593	32.2482	1	17	0
ENSG00000106348	IMPDH1	protein_coding	7:128392276-128410252	16.6288	18.7114	0	37.2527	33.2106	1	17	0
ENSG00000104613	INTS10	protein_coding	8:19817390-19852083	69.187	38.2022	0	199.444	157.769	1	17	0
ENSG00000064102	INTS13	protein_coding	12:26905180-26938326	27.1543	20.2403	0	59.5429	43.2326	1	17	0
ENSG00000104299	INTS9	protein_coding	8:28767660-28890242	3.4938	2.91794	0	19.613	20.6323	1	17	0
ENSG00000075043	KCNQ2	protein_coding	20:63400209-63472677	24.4455	15.7626	0	83.3943	60.433	1	17	0
ENSG00000121621	KIF18A	protein_coding	11:28020618-28108156	5.76153	5.55208	0	63.9299	58.8307	1	17	0
ENSG00000104731	KLHDC4	protein_coding	16:87696484-87765992	17.6375	25.4297	0	35.3413	52.7839	1	17	0
ENSG00000102753	KPNA3	protein_coding	13:49699319-49792682	12.7298	13.0644	0	33.7415	31.3909	1	17	0
ENSG00000133619	KRBA1	protein_coding	7:149714780-149734575	12.2522	9.77411	0	13.1051	15.4295	1	17	0
ENSG00000169683	LRRC45	protein_coding	17:82023304-82031151	6.29641	8.34082	0	26.3384	24.3393	1	17	0
ENSG00000135341	MAP3K7	protein_coding	6:90513572-90587072	9.14973	9.15537	0	77.4968	66.0791	1	17	0
ENSG00000184368	MAP7D2	protein_coding	X:20006712-20116907	26.2919	33.4699	0	28.1972	28.698	1	17	0
ENSG00000011258	MBTD1	protein_coding	17:51177424-51260163	6.62663	3.99359	0	47.5115	49.9545	1	17	0
ENSG00000131844	MCCC2	protein_coding	5:71587287-71658706	31.2134	31.0174	0	53.3698	45.6536	1	17	0
ENSG00000100297	MCM5	protein_coding	22:35400133-35425431	41.9402	33.7217	0	74.208	79.5115	1	17	0
ENSG00000076003	MCM6	protein_coding	2:135839625-135876443	46.9778	43.322	0	130.591	103.788	1	17	0
ENSG00000082212	ME2	protein_coding	18:50879079-50954257	10.9813	8.23127	0	47.7511	38.555	1	17	0
ENSG00000152127	MGAT5	protein_coding	2:134119982-134454621	31.6662	27.8814	0	68.813	72.0231	1	17	0
ENSG00000180488	MIGA1	protein_coding	1:77779623-77879539	6.5114	7.07361	0	62.8722	47.5352	1	17	0
ENSG00000148343	MIGA2	protein_coding	9:129036620-129072082	10.6827	2.70462	0	17.215	19.8007	1	17	0
ENSG00000129534	MIS18BP1	protein_coding	14:45203189-45253540	17.462	30.6876	0	202.53	209.899	1	17	0
ENSG00000159256	MORC3	protein_coding	21:36320188-36386148	11.6313	10.1935	0	68.5346	64.9007	1	17	0
ENSG00000168502	MTCL1	protein_coding	18:8705660-8832778	17.253	11.1148	0	39.7462	38.3947	1	17	0
ENSG00000063601	MTMR1	protein_coding	X:150692970-150765108	11.6994	11.272	0	49.0465	47.1958	1	17	0
ENSG00000166912	MTMR10	protein_coding	15:30938940-30991628	2.86059	2.96198	0	30.0831	27.69	1	17	0
ENSG00000014914	MTMR11	protein_coding	1:149928650-149936879	3.62263	1.92095	0	14.1352	19.7764	1	17	0
ENSG00000107951	MTPAP	protein_coding	10:30309800-30374448	12.6238	8.08687	0	30.675	29.1957	1	17	0
ENSG00000132781	MUTYH	protein_coding	1:45329162-45340470	9.61838	12.5385	0	45.8039	36.9486	1	17	0
ENSG00000104177	MYEF2	protein_coding	15:48134631-48178353	29.6752	15.8279	0	107.717	119.221	1	17	0
ENSG00000111912	NCOA7	protein_coding	6:125781160-125932034	18.4256	15.0844	0	77.545	54.4254	1	17	0
ENSG00000080986	NDC80	protein_coding	18:2571556-2616635	24.24	24.2369	0	69.3391	77.1411	1	17	0
ENSG00000101079	NDRG3	protein_coding	20:36651765-36746090	11.4979	15.2178	0	20.386	20.3847	1	17	0
ENSG00000169251	NMD3	protein_coding	3:161104695-161253532	26.9407	22.9974	0	78.2839	76.9598	1	17	0
ENSG00000070081	NUCB2	protein_coding	11:17208152-17349980	78.1237	64.9973	0	67.7752	67.3444	1	17	0
ENSG00000083720	OXCT1	protein_coding	5:41730064-41870425	7.46204	12.0119	0	13.772	8.82134	1	17	0
ENSG00000100982	PCIF1	protein_coding	20:45934682-45948023	5.55724	9.20392	0	15.5027	13.055	1	17	0
ENSG00000160613	PCSK7	protein_coding	11:117204336-117232525	6.54054	3.89661	0	19.6413	28.3508	1	17	0
ENSG00000113448	PDE4D	protein_coding	5:58969037-60522120	8.62504	3.71056	0	20.4792	17.8127	1	17	0
ENSG00000065485	PDIA5	protein_coding	3:123067024-123225227	49.9115	18.4576	0	49.9243	28.2145	1	17	0
ENSG00000163110	PDLIM5	protein_coding	4:94451856-94668227	11.1044	18.2368	0	34.9043	25.926	1	17	0
ENSG00000100029	PES1	protein_coding	22:30576624-30607083	33.8449	45.0187	0	38.7324	31.8295	1	17	0
ENSG00000123836	PFKFB2	protein_coding	1:207034365-207081024	5.30436	5.05196	0	14.6212	12.8416	1	17	0
ENSG00000118482	PHF3	protein_coding	6:63635819-63779336	33.1736	23.1285	0	112.97	108.804	1	17	0
ENSG00000081913	PHLPP1	protein_coding	18:62715540-62980433	7.52374	6.35836	0	13.3645	11.3815	1	17	0
ENSG00000039650	PNKP	protein_coding	19:49859881-49878351	126.694	45.9973	0	350.778	128.644	1	17	0
ENSG00000275052	PPP4R3B	protein_coding	2:55547291-55618880	8.27631	7.03397	0	36.2602	34.2489	1	17	0
ENSG00000085377	PREP	protein_coding	6:105273219-105454062	12.781	11.1041	0	22.2254	18.5728	1	17	0
ENSG00000154229	PRKCA	protein_coding	17:66302612-66810743	7.14674	4.4627	0	12.1238	13.5695	1	17	0
ENSG00000100462	PRMT5	protein_coding	14:22920524-22929408	143.31	203.775	0	137.932	166.432	1	17	0
ENSG00000091127	PUS7	protein_coding	7:105439660-105522271	19.0505	23.1215	0	110.39	108.007	1	17	0
ENSG00000100949	RABGGTA	protein_coding	14:24265537-24271739	5.02553	9.7716	0	19.2825	18.1072	1	17	0
ENSG00000031823	RANBP3	protein_coding	19:5916138-5978142	58.2047	55.4059	0	77.7164	84.7562	1	17	0
ENSG00000138670	RASGEF1B	protein_coding	4:81426392-82044244	3.58378	2.56323	0	15.4219	15.9301	1	17	0
ENSG00000068831	RASGRP2	protein_coding	11:64726910-64745456	8.44532	10.1425	0	12.4872	10.7599	1	17	0
ENSG00000011275	RNF216	protein_coding	7:5620046-5781739	22.2339	16.6298	0	67.7142	71.6034	1	17	0
[truncated: 26,594 more rows]

## Sheet: lncRNA
gene_short_name	FPKM of Y14-input	vec-input	ave. FPKM of Y14-IP	Enrichment (Y14-IP/Y14-input)
ALMS1-IT1	3.33696	0	21.913	6.56676
TUG1	18.8074	0	50.2952	2.67422
SNHG21	13.3529	0	33.3195	2.4953
SNHG15	34.6559	0	82.8888	2.39176
DLEU2	7.49166	0	15.5089	2.07015
EBLN3P	17.5865	0	33.4082	1.89965
PURPL	21.3842	0	40.3628	1.88751
APTR	9.14788	0	16.7906	1.83546
CRNDE	37.539	0	65.1975	1.73679
HOTAIRM1	43.8273	0	74.4048	1.69768
HCG18	15.1611	0	24.6076	1.62308
MUC20-OT1	30.4288	0	37.9881	1.24842
SNHG25	7640.49	0	9001.75	1.17816
SNHG30	13.5233	0	15.6805	1.15951
SNHG7	55.8635	0	61.3985	1.09908
DANCR	33.4842	0	33.9018	1.01247
SNHG9	401.925	0	391.507	0.974078
SNHG6	222.621	0	213.229	0.957812
SNHG19	222.57	0	204.456	0.918612
JPX	59.1157	0	53.0648	0.897642
SNHG5	288.752	0	238.146	0.824742
SNHG10	62.7452	0	50.4701	0.804365
DUXAP8	49.1227	0	37.1813	0.756907
SNHG8	116.684	0	74.8903	0.641822
GIHCG	28.6678	0	18.0023	0.627961
SCARNA9	88.4989	0	35.0919	0.396524
