# Supplementary material for: LncRNA HOTAIRM1 functions in DNA double-strand break repair via its association with DNA repair and mRNA surveillance factors
Source: Nucleic Acids Res. 2023 Mar 7;51(7):3166–84. doi: 10.1093/nar/gkad143 (PMC10123106; doi:10.1093/nar/gkad143)
Supplement: gkad143_Supplemental_Files [file gkad143_supplemental_files.zip › Supplemental_Table_S2.xlsx]

## Sheet: Sheet1
Reactome ID	Pathway description	size	overlap	expect	enrichmentRatio	pValue
R-HSA-73894	DNA Repair	316	165	94.0544	1.7543	0
R-HSA-1852241	Organelle biogenesis and maintenance	294	153	87.5063	1.74845	4.44089e-16
R-HSA-1640170	Cell Cycle	641	316	190.788	1.65629	0
R-HSA-8953854	Metabolism of RNA	673	315	200.312	1.57255	0
R-HSA-72766	Translation	291	136	86.6134	1.5702	4.67687e-10
R-HSA-199991	Membrane Trafficking	628	291	186.918	1.55683	0
R-HSA-983169	Class I MHC mediated antigen processing & presentation	371	166	110.425	1.50329	3.8287e-10
R-HSA-8953897	Cellular responses to external stimuli	503	216	149.713	1.44276	9.16842e-11
R-HSA-74160	Gene expression (Transcription)	1429	538	425.328	1.26491	3.55316e-12
R-HSA-597592	Post-translational protein modification	1425	527	424.138	1.24252	1.7822e-10
