# Supplementary material for: LncRNA HOTAIRM1 functions in DNA double-strand break repair via its association with DNA repair and mRNA surveillance factors
Source: Nucleic Acids Res. 2023 Mar 7;51(7):3166–84. doi: 10.1093/nar/gkad143 (PMC10123106; doi:10.1093/nar/gkad143)
Supplement: gkad143_Supplemental_Files [file gkad143_supplemental_files.zip › Supplemental_Table_S3.xlsx]

## Sheet: Sheet1
Gene Symbol	Annotation
AAAS	Aladin
AACS	Acetoacetyl-CoA synthetase
AAR2	Protein AAR2 homolog
AARS1	Alanine--tRNA ligase, cytoplasmic (Fragment)
AARS2	Alanine--tRNA ligase, mitochondrial
AASDHPPT	L-aminoadipate-semialdehyde dehydrogenase-phosphopantetheinyl transferase
AATF	Protein AATF
ABCA2	ATP-binding cassette sub-family A member 2
ABCB1	ATP-dependent translocase ABCB1
ABCD1	ATP-binding cassette sub-family D member 1
ABCD2	ATP-binding cassette sub-family D member 2
ABCD3	ATP-binding cassette sub-family D member 3
ABCD4	ATP-binding cassette sub-family D member 4 (Fragment)
ABCE1	ATP-binding cassette sub-family E member 1
ABCF1	ATP-binding cassette sub-family F member 1
ABCF2	ATP-binding cassette sub-family F member 2
ABCF3	ATP-binding cassette sub-family F member 3
ABCG2	Broad substrate-specificity ATP-binding cassette transporter ABCG2 (Fragment)
ABHD10	Mycophenolic acid acyl-glucuronide esterase, mitochondrial
ABHD11	Protein ABHD11
ABHD12	Lysophosphatidylserine lipase ABHD12
ABHD14B	Protein ABHD14B
ABI1	Abl interactor 1
ABI2	Abl interactor 2
ABL1	Tyrosine-protein kinase ABL1
ABL2	Tyrosine-protein kinase ABL2
ABLIM1	Actin-binding LIM protein 1
ABRAXAS2	BRISC complex subunit Abraxas 2
ABT1	Activator of basal transcription 1
ACAA2	3-ketoacyl-CoA thiolase, mitochondrial
ACAD8	Isobutyryl-CoA dehydrogenase, mitochondrial
ACAD9	Complex I assembly factor ACAD9, mitochondrial
ACADM	Acyl-Coenzyme A dehydrogenase, C-4 to C-12 straight chain, isoform CRA_a
ACADVL	Very long-chain specific acyl-CoA dehydrogenase, mitochondrial
ACBD3	Golgi resident protein GCP60
ACBD4	Isoform 2 of Acyl-CoA-binding domain-containing protein 4
ACBD5	Isoform 2 of Acyl-CoA-binding domain-containing protein 5
ACHE	Carboxylic ester hydrolase
ACIN1	Apoptotic chromatin condensation inducer in the nucleus
ACLY	ATP-citrate synthase
ACO1	Cytoplasmic aconitate hydratase
ACO2	Aconitate hydratase, mitochondrial
ACOT2	Acyl-coenzyme A thioesterase 2, mitochondrial
ACOT7	Cytosolic acyl coenzyme A thioester hydrolase
ACOT8	Acyl-coenzyme A thioesterase 8 (Fragment)
ACOT9	Acyl-coenzyme A thioesterase 9, mitochondrial
ACR	Acrosin
ACSF3	Malonate--CoA ligase ACSF3, mitochondrial
ACSL1	Long-chain-fatty-acid--CoA ligase 1
ACSL3	Long-chain-fatty-acid--CoA ligase 3
ACSL4	Long-chain-fatty-acid--CoA ligase 4
ACTA2	Actin, aortic smooth muscle
ACTB	Actin, cytoplasmic 1
ACTBL2	Beta-actin-like protein 2
ACTC1	Actin, alpha cardiac muscle 1
ACTL6A	Actin-like protein 6A
ACTN1	Alpha-actinin-1
ACTN4	Alpha-actinin-4
ACTR10	Actin-related protein 10
ACTR1A	Alpha-centractin
ACTR2	Actin-related protein 2
ACTR3	Actin-related protein 3
ACTR3B	Actin-related protein 3B
ACTR5	Actin-related protein 5
ACTR6	Actin-related protein 6
ACTR8	Actin-related protein 8 (Fragment)
ACVR2A	Activin receptor type-2A
ADAP2	Arf-GAP with dual PH domain-containing protein 2
ADAR	Double-stranded RNA-specific adenosine deaminase (Fragment)
ADCK1	AarF domain-containing protein kinase 1
ADD1	Alpha-adducin
ADD2	Beta-adducin
ADD3	Gamma-adducin
ADGRB3	Adhesion G protein-coupled receptor B3
ADH5	Alcohol dehydrogenase class-3
ADO	2-aminoethanethiol dioxygenase
ADPRS	ADP-ribose glycohydrolase ARH3
ADRM1	Proteasomal ubiquitin receptor ADRM1
ADSL	Adenylosuccinate lyase
ADSS2	Adenylosuccinate synthetase isozyme 2
AFAP1	Actin filament-associated protein 1
AFAP1L1	Isoform 2 of Actin filament-associated protein 1-like 1
AFDN	Afadin
AFF4	AF4/FMR2 family member 4
AFG3L2	AFG3-like protein 2
AGAP1	Arf-GAP with GTPase, ANK repeat and PH domain-containing protein 1
AGAP3	Arf-GAP with GTPase, ANK repeat and PH domain-containing protein 3
AGBL4	Cytosolic carboxypeptidase 6
AGFG1	Arf-GAP domain and FG repeat-containing protein 1
AGK	Acylglycerol kinase, mitochondrial
AGO1	Protein argonaute-1
AGO2	Protein argonaute-2
AGO3	Protein argonaute-3
AGPAT1	1-acyl-sn-glycerol-3-phosphate acyltransferase alpha
AGPAT2	1-acyl-sn-glycerol-3-phosphate acyltransferase beta
AGPAT5	1-acyl-sn-glycerol-3-phosphate acyltransferase epsilon
AGPS	Alkyldihydroxyacetonephosphate synthase, peroxisomal
AGTPBP1	Cytosolic carboxypeptidase 1
AHCY	Adenosylhomocysteinase
AHCYL2	Adenosylhomocysteinase 3 (Fragment)
AHDC1	AT-hook DNA-binding motif-containing protein 1
AHNAK	Neuroblast differentiation-associated protein AHNAK
AIDA	Axin interactor, dorsalization-associated protein
AIFM1	Apoptosis-inducing factor 1, mitochondrial
AIMP1	Aminoacyl tRNA synthase complex-interacting multifunctional protein 1
AIMP2	Aminoacyl tRNA synthase complex-interacting multifunctional protein 2
AIP	AH receptor-interacting protein
AJUBA	LIM domain-containing protein ajuba (Fragment)
AK1	Adenylate kinase isoenzyme 1
AK2	Adenylate kinase 2, mitochondrial
AK4	Adenylate kinase 4, mitochondrial
AK6	Adenylate kinase isoenzyme 6
AKAP1	A-kinase anchor protein 1, mitochondrial
AKAP10	A-kinase anchor protein 10, mitochondrial
AKAP12	A-kinase anchor protein 12
AKAP2	A-kinase anchor protein 2
AKAP5	A-kinase anchor protein 5
AKAP8L	A-kinase anchor protein 8-like
AKAP9	A-kinase anchor protein 9
AKIP1	A-kinase-interacting protein 1 (Fragment)
AKNA	Microtubule organization protein AKNA
AKR1A1	Aldo-keto reductase family 1 member A1
AKR1B1	Aldo-keto reductase family 1 member B1
AKR7A2	Aflatoxin B1 aldehyde reductase member 2 (Fragment)
AKT1S1	Proline-rich AKT1 substrate 1
ALAD	Delta-aminolevulinic acid dehydratase
ALCAM	CD166 antigen
ALDH16A1	Aldehyde dehydrogenase family 16 member A1
ALDH18A1	Delta-1-pyrroline-5-carboxylate synthase
ALDH1A2	Retinal dehydrogenase 2 (Fragment)
ALDH1A3	Aldehyde dehydrogenase 1 family, member A3, isoform CRA_b
ALDH1B1	Aldehyde dehydrogenase X, mitochondrial
ALDH1L2	10-formyltetrahydrofolate dehydrogenase
ALDH2	Aldehyde dehydrogenase, mitochondrial
ALDH3A2	Aldehyde dehydrogenase
ALDH4A1	Delta-1-pyrroline-5-carboxylate dehydrogenase, mitochondrial
ALDH5A1	Succinate-semialdehyde dehydrogenase, mitochondrial (Fragment)
ALDH6A1	Methylmalonate-semialdehyde dehydrogenase [acylating], mitochondrial
ALDH7A1	Alpha-aminoadipic semialdehyde dehydrogenase
ALDH9A1	4-trimethylaminobutyraldehyde dehydrogenase
ALDOA	Fructose-bisphosphate aldolase A (Fragment)
ALDOC	Fructose-bisphosphate aldolase C
ALG1	Chitobiosyldiphosphodolichol beta-mannosyltransferase
ALG13	Putative bifunctional UDP-N-acetylglucosamine transferase and deubiquitinase ALG13 (Fragment)
ALG2	Alpha-1,3/1,6-mannosyltransferase ALG2
ALG5	Dolichyl-phosphate beta-glucosyltransferase
ALKAL2	ALK and LTK ligand 2 (Fragment)
ALKBH5	RNA demethylase ALKBH5
ALOX12B	Arachidonate 12-lipoxygenase, 12R-type (Fragment)
ALPL	Alkaline phosphatase, tissue-nonspecific isozyme
ALX1	ALX homeobox protein 1
ALYREF	THO complex subunit 4
AMMECR1L	AMMECR1-like protein
AMOT	Angiomotin
AMOTL1	Angiomotin-like protein 1
AMPD2	AMP deaminase
ANAPC2	Anaphase-promoting complex subunit 2
ANAPC5	Anaphase-promoting complex subunit 5
ANAPC7	Anaphase-promoting complex subunit 7
ANGEL1	Protein angel homolog 1
ANGEL2	Protein angel homolog 2
ANK3	Ankyrin-3 (Fragment)
ANKFY1	Isoform 4 of Rabankyrin-5
ANKHD1	Ankyrin repeat and KH domain-containing protein 1 (Fragment)
ANKRD26	Ankyrin repeat domain-containing protein 26
ANKZF1	Ankyrin repeat and zinc finger domain-containing protein 1
ANLN	Anillin
ANP32A	Acidic leucine-rich nuclear phosphoprotein 32 family member A
ANP32B	Acidic leucine-rich nuclear phosphoprotein 32 family member B
ANXA2	Annexin (Fragment)
ANXA6	Annexin A6
ANXA7	Annexin A7
AP1B1	AP-1 complex subunit beta-1
AP1G1	AP-1 complex subunit gamma-1
AP1M1	AP-1 complex subunit mu-1
AP2A1	AP-2 complex subunit alpha-1
AP2A2	AP-2 complex subunit alpha-2 (Fragment)
AP2B1	AP-2 complex subunit beta
AP2M1	AP-2 complex subunit mu
AP3B1	AP-3 complex subunit beta-1
AP3D1	AP-3 complex subunit delta-1 (Fragment)
AP3M1	AP-3 complex subunit mu-1
AP3S1	AP-3 complex subunit sigma-1
APC	Adenomatous polyposis coli protein (Fragment)
APEH	Acylamino-acid-releasing enzyme (Fragment)
APEX1	DNA-(apurinic or apyrimidinic site) lyase (Fragment)
APEX2	DNA-(apurinic or apyrimidinic site) lyase 2
API5	Apoptosis inhibitor 5
APLF	Aprataxin and PNK-like factor
APMAP	Adipocyte plasma membrane-associated protein
APOBEC3C	DNA dC->dU-editing enzyme APOBEC-3C
APOBEC3D	DNA dC->dU-editing enzyme APOBEC-3D
APOO	MICOS complex subunit (Fragment)
APRT	Adenine phosphoribosyltransferase
ARAF	ARAF protein
ARCN1	Coatomer subunit delta
ARF5	ADP-ribosylation factor 5 (Fragment)
ARFGAP1	ADP-ribosylation factor GTPase-activating protein 1 (Fragment)
ARFRP1	ADP-ribosylation factor-related protein 1
ARG1	Arginase-1
ARG2	Arginase-2, mitochondrial
ARGLU1	Arginine and glutamate-rich protein 1
ARHGAP11A	Rho GTPase-activating protein 11A
ARHGAP19	Rho GTPase-activating protein 19
ARHGAP21	Rho GTPase-activating protein 21
ARHGAP22	Rho GTPase activating protein 22, isoform CRA_a
ARHGAP39	Rho GTPase-activating protein 39
ARHGDIA	Rho GDP-dissociation inhibitor 1 (Fragment)
ARHGEF17	Rho guanine nucleotide exchange factor 17
ARHGEF2	Rho guanine nucleotide exchange factor 2
ARHGEF39	Rho guanine nucleotide exchange factor 39
ARHGEF7	Rho guanine nucleotide exchange factor 7
ARID3A	AT-rich interactive domain-containing protein 3A
ARID3B	AT-rich interactive domain-containing protein 3B
ARIH2	E3 ubiquitin-protein ligase ARIH2
ARL13B	ADP-ribosylation factor-like protein 13B
ARL15	ADP-ribosylation factor-like protein 15
ARL3	ADP-ribosylation factor-like protein 3
ARL6IP4	ADP-ribosylation factor-like protein 6-interacting protein 4
ARL6IP6	ADP-ribosylation factor-like protein 6-interacting protein 6
ARL8B	ADP-ribosylation factor-like protein 8B
ARMC1	Armadillo repeat-containing protein 1 (Fragment)
ARMCX3	Armadillo repeat-containing X-linked protein 3
ARMT1	Damage-control phosphatase ARMT1
ARPC1A	Actin-related protein 2/3 complex subunit 1A
ARPC1B	Actin-related protein 2/3 complex subunit 1B
ARPC3	Actin-related protein 2/3 complex subunit 3
ARSF	Arylsulfatase F
ARVCF	Armadillo repeat protein deleted in velo-cardio-facial syndrome
ASB6	Ankyrin repeat and SOCS box protein 6
ASCC1	Activating signal cointegrator 1 complex subunit 1
ASCC2	Activating signal cointegrator 1 complex subunit 2
ASF1A	Histone chaperone ASF1A
ASH2L	Set1/Ash2 histone methyltransferase complex subunit ASH2
ASMTL	Probable bifunctional dTTP/UTP pyrophosphatase/methyltransferase protein
ASNS	Asparagine synthetase [glutamine-hydrolyzing]
ASPH	Aspartate beta-hydroxylase, isoform CRA_c
ASPSCR1	Tether-containing UBX domain for GLUT4 (Fragment)
ASS1	Argininosuccinate synthase
ASTE1	Protein asteroid homolog 1
ATAD1	ATPase family AAA domain-containing protein 1
ATAD3A	ATPase family AAA domain-containing protein 3A
ATAD3B	ATPase family AAA domain-containing protein 3B
ATAT1	Alpha-tubulin N-acetyltransferase 1
ATF6	Cyclic AMP-dependent transcription factor ATF-6 alpha
ATG12	Ubiquitin-like protein ATG12
ATG3	Ubiquitin-like-conjugating enzyme ATG3
ATG5	Autophagy protein 5
ATG7	Ubiquitin-like modifier-activating enzyme ATG7 (Fragment)
ATIC	Bifunctional purine biosynthesis protein PURH
ATL1	Atlastin-1
ATL2	Atlastin-2
ATL3	Atlastin-3
ATP1A1	Sodium/potassium-transporting ATPase subunit alpha-1
ATP1A3	Sodium/potassium-transporting ATPase subunit alpha-3
ATP1B3	Sodium/potassium-transporting ATPase subunit beta-3 (Fragment)
ATP23	Mitochondrial inner membrane protease ATP23 homolog
ATP2A2	Sarcoplasmic/endoplasmic reticulum calcium ATPase 2
ATP5F1A	ATP synthase subunit alpha, mitochondrial
ATP5F1B	ATP synthase subunit beta, mitochondrial
ATP5MF-PTCD1	ATP5MF-PTCD1 readthrough
ATP5PB	ATP synthase F(0) complex subunit B1, mitochondrial
ATP5PD	ATP synthase subunit d, mitochondrial
ATP5PO	ATP synthase subunit O, mitochondrial
ATP6AP1	ATPase, H+ transporting, lysosomal accessory protein 1, isoform CRA_c
ATP6AP2	Renin receptor (Fragment)
ATP6V0A1	V-type proton ATPase 116 kDa subunit a isoform 1
ATP6V0D1	V-type proton ATPase subunit d 1 (Fragment)
ATP6V1A	V-type proton ATPase catalytic subunit A
ATP6V1B2	V-type proton ATPase subunit B, brain isoform
ATP6V1E1	V-type proton ATPase subunit E 1 (Fragment)
ATP6V1H	V-type proton ATPase subunit H
ATXN10	Ataxin-10
ATXN2	Ataxin-2
ATXN2L	Ataxin-2-like protein
AURKA	Aurora kinase A
AURKAIP1	Aurora kinase A-interacting protein
AURKB	Aurora kinase B
B3GALT6	Beta-1,3-galactosyltransferase 6
B3GAT3	Galactosylgalactosylxylosylprotein 3-beta-glucuronosyltransferase
B4GALT1	B4GALT1 protein
B4GAT1	Beta-1,4-glucuronyltransferase 1
B9D1	B9 domain-containing protein 1
BAG2	BAG family molecular chaperone regulator 2
BAG4	BAG family molecular chaperone regulator 4
BAG6	BAG6
BAIAP2	Brain-specific angiogenesis inhibitor 1-associated protein 2
BAIAP2L1	Brain-specific angiogenesis inhibitor 1-associated protein 2-like protein 1
BAK1	Bcl-2 homologous antagonist/killer
BAP1	Ubiquitin carboxyl-terminal hydrolase BAP1 (Fragment)
BAP18	Chromatin complexes subunit BAP18
BARD1	BRCA1-associated RING domain protein 1
BARGIN	Bargin
BASP1	Brain acid soluble protein 1
BAX	Apoptosis regulator BAX
BBS10	Bardet-Biedl syndrome 10 protein
BBS4	Bardet-Biedl syndrome 4 protein
BCAM	Basal cell adhesion molecule
BCAP29	B-cell receptor-associated protein 29 (Fragment)
BCAP31	B-cell receptor-associated protein 31
BCAS2	Pre-mRNA-splicing factor SPF27
BCCIP	BRCA2 and CDKN1A-interacting protein
BCKDHB	2-oxoisovalerate dehydrogenase subunit beta, mitochondrial
BCL11A	B-cell lymphoma/leukemia 11A (Fragment)
BCL2L1	Bcl-2-like protein 1 (Fragment)
BCL2L11	Bcl-2-like protein 11
BCL2L12	Bcl-2-like protein 12
BCL2L2	Isoform 3 of Bcl-2-like protein 2
BCLAF1	Bcl-2-associated transcription factor 1
BCOR	BCL-6 corepressor
BDH2	3-hydroxybutyrate dehydrogenase type 2
BEND3	BEN domain-containing protein 3
BEND4	BEN domain-containing protein 4
BFSP1	Filensin
BID	BH3-interacting domain death agonist
BIRC6	Baculoviral IAP repeat-containing protein 6
BLK	Tyrosine-protein kinase
BLM	Bloom syndrome protein
BLMH	Bleomycin hydrolase (Fragment)
BLVRA	Biliverdin reductase A
BLVRB	Flavin reductase (NADPH)
BLZF1	Golgin-45 (Fragment)
BMP15	Bone morphogenetic protein 15
BMP2K	BMP-2-inducible protein kinase (Fragment)
BMS1	Ribosome biogenesis protein BMS1 homolog
BNIP1	Vesicle transport protein SEC20
BNIP3	BCL2/adenovirus E1B 19 kDa protein-interacting protein 3 (Fragment)
BNIP3L	BCL2/adenovirus E1B 19 kDa protein-interacting protein 3-like (Fragment)
BOK	Bcl-2-related ovarian killer protein
BOP1	Ribosome biogenesis protein BOP1
BPGM	Bisphosphoglycerate mutase
BPNT1	3'(2'),5'-bisphosphate nucleotidase 1
BRAF	Serine/threonine-protein kinase B-raf (Fragment)
BRAP	BRCA1-associated protein
BRAT1	BRCA1-associated ATM activator 1
BRD2	Bromodomain-containing protein 2 (Fragment)
BRD3	Bromodomain-containing protein 3
BRD9	Bromodomain-containing protein 9
BRI3BP	BRI3-binding protein
BRIX1	Ribosome biogenesis protein BRX1 homolog
BROX	BRO1 domain-containing protein BROX
BSG	Basigin (Fragment)
BTBD1	BTB/POZ domain-containing protein 1
BTBD2	BTB/POZ domain-containing protein 2
BTN2A1	Butyrophilin subfamily 2 member A1
BUB3	Mitotic checkpoint protein BUB3 (Fragment)
BUD23	Probable 18S rRNA (guanine-N(7))-methyltransferase
BYSL	Bystin
BZW1	Basic leucine zipper and W2 domain-containing protein 1
BZW2	Basic leucine zipper and W2 domain-containing protein 2 (Fragment)
C11orf54	Ester hydrolase C11orf54
C11orf68	UPF0696 protein C11orf68
C11orf98	Uncharacterized protein C11orf98
C12orf10	UPF0160 protein MYG1, mitochondrial
C12orf29	Uncharacterized protein C12orf29
C12orf43	Chromosome 12 open reading frame 43
C14orf93	Uncharacterized protein C14orf93
C15orf38-AP3S2	Protein C15orf38-AP3S2
C16orf58	RUS1 family protein C16orf58
C16orf70	UPF0183 protein C16orf70 (Fragment)
C16orf87	UPF0547 protein C16orf87
C17orf75	Protein Njmu-R1
C17orf80	Uncharacterized protein C17orf80
C18orf21	UPF0711 protein C18orf21
C19orf47	Uncharacterized protein C19orf47
C1orf122	Uncharacterized protein C1orf122
C1orf131	Chromosome 1 open reading frame 131, isoform CRA_a
C1orf174	UPF0688 protein C1orf174
C1orf198	Uncharacterized protein C1orf198
C1orf43	Uncharacterized protein C1orf43
C1QBP	Complement component 1 Q subcomponent-binding protein, mitochondrial
C2CD2L	Phospholipid transfer protein C2CD2L (Fragment)
C2orf68	UPF0561 protein C2orf68
C5orf24	UPF0461 protein C5orf24
C5orf51	UPF0600 protein C5orf51
C6orf47	Uncharacterized protein C6orf47
C8orf33	UPF0488 protein C8orf33
C8orf82	UPF0598 protein C8orf82 (Fragment)
C9orf16	UPF0184 protein C9orf16
C9orf64	Queuosine salvage protein
C9orf85	Isoform 2 of Uncharacterized protein C9orf85
CA2	Carbonic anhydrase 2
CA8	Carbonic anhydrase-related protein
CAAP1	Caspase activity and apoptosis inhibitor 1
CAB39	Calcium-binding protein 39
CABIN1	Calcineurin-binding protein cabin-1
CACNA2D1	Voltage-dependent calcium channel subunit alpha-2/delta-1
CACNA2D2	Voltage-dependent calcium channel subunit alpha-2/delta-2
CACTIN	Cactin
CACYBP	Calcyclin-binding protein
CAD	CAD protein
CADM1	Cell adhesion molecule 1
CALCOCO2	Calcium-binding and coiled-coil domain-containing protein 2
CALD1	Caldesmon
CALM1	Calmodulin-1
CALML5	Calmodulin-like protein 5
CALR	Calreticulin
CALU	Calumenin
CAMK1D	Calcium/calmodulin-dependent protein kinase type 1D
CAMK2G	Calcium/calmodulin-dependent protein kinase (CaM kinase) II gamma, isoform CRA_d
CAMKV	CaM kinase-like vesicle-associated protein
CAMLG	Calcium signal-modulating cyclophilin ligand
CAND1	Cullin-associated NEDD8-dissociated protein 1 (Fragment)
CAND2	Cullin-associated NEDD8-dissociated protein 2
CANX	Calnexin
CAP1	Adenylyl cyclase-associated protein 1
CAP2	Adenylyl cyclase-associated protein
CAPN1	Calpain-1 catalytic subunit
CAPN10	Calpain-10
CAPN5	Calpain-5 (Fragment)
CAPNS1	Calpain small subunit 1 (Fragment)
CAPRIN1	Caprin-1
CAPRIN2	Caprin-2 (Fragment)
CAPZA1	F-actin-capping protein subunit alpha-1
CAPZA2	F-actin-capping protein subunit alpha
CAPZB	F-actin-capping protein subunit beta
CARD10	Caspase recruitment domain-containing protein 10
CARD19	Caspase recruitment domain-containing protein 19
CARM1	Histone-arginine methyltransferase CARM1 (Fragment)
CARNMT1	Carnosine N-methyltransferase
CARS1	Cysteine--tRNA ligase, cytoplasmic
CARS2	Probable cysteine--tRNA ligase, mitochondrial (Fragment)
CASC3	Protein CASC3
CASK	Calcium/calmodulin-dependent serine protein kinase (MAGUK family), isoform CRA_c
CASKIN2	Caskin-2
CASP14	Caspase-14
CAT	Catalase
CAV1	Caveolin
CAV2	Caveolin-2
CBFB	Core-binding factor subunit beta (Fragment)
CBLL1	E3 ubiquitin-protein ligase Hakai (Fragment)
CBR4	Carbonyl reductase family member 4
CBSL	Cystathionine beta-synthase-like protein
CBWD1	COBW domain-containing protein 1
CBX2	Chromobox protein homolog 2
CBX3	Chromobox protein homolog 3
CBX4	E3 SUMO-protein ligase CBX4
CBX6	Chromobox protein homolog 6
CBX8	Chromobox protein homolog 8
CBY1	Protein chibby homolog 1
CC2D1A	Coiled-coil and C2 domain-containing protein 1A
CCAR1	Cell division cycle and apoptosis regulator protein 1
CCAR2	Cell cycle and apoptosis regulator protein 2
CCDC102A	Coiled-coil domain-containing protein 102A
CCDC12	Coiled-coil domain containing 12, isoform CRA_a
CCDC127	Coiled-coil domain-containing protein 127
CCDC134	Coiled-coil domain-containing protein 134
CCDC136	Coiled-coil domain-containing protein 136 (Fragment)
CCDC137	Coiled-coil domain-containing protein 137 (Fragment)
CCDC138	Coiled-coil domain-containing protein 138
CCDC15	Coiled-coil domain-containing protein 15
CCDC187	Coiled-coil domain-containing protein 187
CCDC22	Coiled-coil domain-containing protein 22
CCDC28A	Coiled-coil domain-containing protein 28A
CCDC47	Coiled-coil domain-containing protein 47
CCDC50	Coiled-coil domain-containing protein 50
CCDC59	Thyroid transcription factor 1-associated protein 26
CCDC61	Coiled-coil domain-containing protein 61
CCDC69	Coiled-coil domain-containing protein 69
CCDC77	Coiled-coil domain-containing protein 77
CCDC84	Coiled-coil domain-containing protein 84
CCDC86	Coiled-coil domain-containing protein 86
CCDC9	Coiled-coil domain-containing protein 9
CCDC93	Coiled-coil domain-containing protein 93 (Fragment)
CCDC9B	Coiled-coil domain-containing protein 9B (Fragment)
CCHCR1	Coiled-coil alpha-helical rod protein 1 (Fragment)
CCN1	CCN family member 1
CCNB1	G2/mitotic-specific cyclin-B1
CCNB1IP1	E3 ubiquitin-protein ligase CCNB1IP1
CCNB2	G2/mitotic-specific cyclin-B2
CCNH	Cyclin-H
CCNK	Cyclin-K
CCNY	Cyclin-Y
CCNYL1	Cyclin-Y-like protein 1
CCP110	Centriolar coiled-coil protein of 110 kDa
CCSAP	Centriole, cilia and spindle-associated protein
CCT2	T-complex protein 1 subunit beta
CCT3	T-complex protein 1 subunit gamma
CCT4	T-complex protein 1 subunit delta
CCT5	T-complex protein 1 subunit epsilon
CCT6A	T-complex protein 1 subunit zeta
CCT7	T-complex protein 1 subunit eta
CCT8	T-complex protein 1 subunit theta
CCZ1B	Vacuolar fusion protein CCZ1 homolog B
CD109	CD109 antigen
CD276	CD276 antigen
CD2AP	CD2-associated protein
CD3EAP	DNA-directed RNA polymerase I subunit RPA34
CD40	CD40 antigen (TNF receptor superfamily member 5), isoform CRA_c
CD55	Complement decay-accelerating factor
CD58	Lymphocyte function-associated antigen 3 (Fragment)
CD59	CD59 glycoprotein (Fragment)
CD81	Tetraspanin (Fragment)
CD9	Tetraspanin
CDC123	Cell division cycle protein 123 homolog
CDC16	Cell division cycle protein 16 homolog
CDC20	Cell division cycle protein 20 homolog
CDC23	Cell division cycle protein 23 homolog
CDC25C	M-phase inducer phosphatase 3
CDC27	Cell division cycle protein 27 homolog
CDC37	Hsp90 co-chaperone Cdc37
CDC40	Pre-mRNA-processing factor 17
CDC42	Cell division control protein 42 homolog
CDC42BPA	Non-specific serine/threonine protein kinase
CDC42BPB	Serine/threonine-protein kinase MRCK beta
CDC42EP4	Cdc42 effector protein 4 (Fragment)
CDC45	Cell division control protein 45 homolog
CDC5L	Cell division cycle 5-like protein
CDC6	Cell division control protein 6 homolog
CDC7	Cell division cycle 7-related protein kinase
CDC73	Parafibromin
CDCA3	Cell division cycle-associated protein 3
CDCA5	Sororin (Fragment)
CDH2	Cadherin-2
CDH4	Cadherin-4
CDIPT	CDP-diacylglycerol--inositol 3-phosphatidyltransferase
CDK1	Cell division cycle 2, G1 to S and G2 to M, isoform CRA_a
CDK11B	Cyclin-dependent kinase 11B
CDK16	Cyclin-dependent kinase 16
CDK17	Cyclin-dependent kinase 17
CDK5RAP1	Mitochondrial tRNA methylthiotransferase CDK5RAP1
CDK5RAP2	CDK5 regulatory subunit-associated protein 2
CDK5RAP3	CDK5 regulatory subunit-associated protein 3 (Fragment)
CDK7	Cyclin-dependent kinase 7
CDK8	Cyclin-dependent kinase 8 (Fragment)
CDK9	Cyclin-dependent kinase 9
CDKAL1	Threonylcarbamoyladenosine tRNA methylthiotransferase
CDKN2AIP	CDKN2A-interacting protein
CDT1	DNA replication factor Cdt1 (Fragment)
CDV3	Protein CDV3 homolog
CDX1	Homeobox protein CDX-1
CDX2	Homeobox protein CDX-2
CEACAM20	Isoform 2 of Carcinoembryonic antigen-related cell adhesion molecule 20
CEBPZ	CCAAT/enhancer-binding protein zeta
CELF1	CUG triplet repeat, RNA binding protein 1, isoform CRA_c
CENPB	Major centromere autoantigen B
CENPN	Centromere protein N
CENPT	Centromere protein T
CENPU	Centromere protein U
CENPV	Centromere protein V
CEP120	Centrosomal protein of 120 kDa
CEP128	Centrosomal protein of 128 kDa
CEP131	Centrosomal protein of 131 kDa
CEP135	Centrosomal protein of 135 kDa
CEP170	Centrosomal protein of 170 kDa (Fragment)
CEP290	Centrosomal protein of 290 kDa (Fragment)
CEP41	Centrosomal protein of 41 kDa
CEP44	Centrosomal protein of 44 kDa
CEP55	Centrosomal protein of 55 kDa
CEP57	Centrosomal protein of 57 kDa
CEP57L1	Centrosomal protein CEP57L1
CEP63	Centrosomal protein of 63 kDa
CEP68	Centrosomal protein of 68 kDa
CEP70	Centrosomal protein of 70 kDa
CEP72	Centrosomal protein of 72 kDa
CEP78	Centrosomal protein of 78 kDa (Fragment)
CEP85	Centrosomal protein of 85 kDa
CEP85L	Centrosomal protein of 85 kDa-like (Fragment)
CEP89	Centrosomal protein of 89 kDa
CEP95	Centrosomal protein of 95 kDa
CES3	Carboxylic ester hydrolase
CETN3	Centrin-3
CFAP97D1	Uncharacterized protein CFAP97D1
CFL1	Cofilin 1 (Non-muscle), isoform CRA_a
CGGBP1	CGG triplet repeat-binding protein 1
CGN	Cingulin
CGNL1	Cingulin-like protein 1
CHAC2	Glutathione-specific gamma-glutamylcyclotransferase 2
CHAF1A	Chromatin assembly factor 1 subunit A
CHAF1B	Chromatin assembly factor 1 subunit B
CHCHD3	MICOS complex subunit
CHCHD6	MICOS complex subunit
CHD1L	Chromodomain-helicase-DNA-binding protein 1-like (Fragment)
CHD4	Chromodomain-helicase-DNA-binding protein 4
CHEK1	Serine/threonine-protein kinase Chk1
CHERP	Calcium homeostasis endoplasmic reticulum protein
CHMP1A	Charged multivesicular body protein 1a
CHMP1B	Charged multivesicular body protein 1b
CHMP2A	Charged multivesicular body protein 2a (Fragment)
CHMP2B	Charged multivesicular body protein 2b
CHMP3	Charged multivesicular body protein 3
CHMP4B	Charged multivesicular body protein 4b
CHORDC1	Cysteine and histidine-rich domain-containing protein 1
CHPF	Chondroitin sulfate synthase 2
CHPF2	Hexosyltransferase
CHRAC1	Chromatin accessibility complex protein 1
CHRNG	Acetylcholine receptor subunit gamma
CHST14	Carbohydrate sulfotransferase
CHSY1	Chondroitin sulfate synthase 1
CHTF18	Chromosome transmission fidelity protein 18 homolog
CHTOP	Chromatin target of PRMT1 protein
CHUK	Inhibitor of nuclear factor kappa-B kinase subunit alpha
CIAO1	Probable cytosolic iron-sulfur protein assembly protein CIAO1
CIAPIN1	Fe-S cluster assembly protein DRE2
CIB1	Calcium and integrin-binding protein 1
CIBAR1	CBY1-interacting BAR domain-containing 1
CILK1	Serine/threonine-protein kinase ICK
CIP2A	Protein CIP2A
CIR1	Corepressor interacting with RBPJ 1
CIRBP	Cold inducible RNA binding protein, isoform CRA_c
CKAP2	Cytoskeleton-associated protein 2
CKAP2L	Cytoskeleton-associated protein 2-like
CKAP4	Cytoskeleton-associated protein 4
CKAP5	Cytoskeleton-associated protein 5
CKB	Creatine kinase B-type
CKMT1A	Creatine kinase U-type, mitochondrial
CLASP1	CLIP-associating protein 1
CLASP2	CLIP-associating protein 2
CLASRP	CLK4-associating serine/arginine-rich protein
CLDN12	Claudin-12
CLDND1	Claudin domain-containing protein 1
CLIC1	Chloride intracellular channel protein 1
CLIC4	Chloride intracellular channel protein 4
CLINT1	Clathrin interactor 1
CLK1	Dual specificity protein kinase CLK1
CLK2	Dual-specificity protein kinase CLK2
CLK3	Dual specificity protein kinase CLK3
CLMN	Calmin
CLP1	Polyribonucleotide 5'-hydroxyl-kinase Clp1
CLPB	Caseinolytic peptidase B protein homolog
CLPP	ATP-dependent Clp protease proteolytic subunit
CLPX	ATP-dependent Clp protease ATP-binding subunit clpX-like, mitochondrial
CLTB	Clathrin light chain B
CLTC	Clathrin heavy chain
CMAS	N-acylneuraminate cytidylyltransferase
CMBL	Carboxymethylenebutenolidase homolog
CMPK1	UMP-CMP kinase
CMSS1	Protein CMSS1 (Fragment)
CMTM6	CKLF-like MARVEL transmembrane domain-containing protein 6
CMTR1	Cap-specific mRNA (nucleoside-2'-O-)-methyltransferase 1
CNBP	Cellular nucleic acid-binding protein
CNKSR3	Connector enhancer of kinase suppressor of ras 3
CNN2	Calponin (Fragment)
CNN3	Calponin-3
CNNM2	Metal transporter CNNM2
CNNM3	Metal transporter CNNM3
CNNM4	Metal transporter CNNM4
CNOT10	CCR4-NOT transcription complex subunit 10 (Fragment)
CNOT2	CCR4-NOT transcription complex subunit 2 (Fragment)
CNOT3	CCR4-NOT transcription complex subunit 3 (Fragment)
CNOT6L	CCR4-NOT transcription complex subunit 6-like
CNOT9	CCR4-NOT transcription complex subunit 9
CNP	2',3'-cyclic-nucleotide 3'-phosphodiesterase
CNTFR	Ciliary neurotrophic factor receptor subunit alpha
CNTN1	Contactin-1
CNTN6	Contactin-6
CNTROB	Centrobin
COA7	Cytochrome c oxidase assembly factor 7
COASY	Bifunctional coenzyme A synthase
COCH	Cochlin
COG1	Conserved oligomeric Golgi complex subunit 1
COG6	Conserved oligomeric Golgi complex subunit 6
COG7	Conserved oligomeric Golgi complex subunit 7
COG8	Conserved oligomeric Golgi complex subunit 8 (Fragment)
COIL	Coilin
COL17A1	Collagen alpha-1(XVII) chain
COL18A1	Collagen alpha-1(XVIII) chain (Fragment)
COL4A2	Collagen alpha-2(IV) chain
COL6A1	Collagen alpha-1(VI) chain
COLGALT1	Procollagen galactosyltransferase 1
COMMD1	COMM domain-containing protein 1
COMMD2	COMM domain-containing protein 2
COMMD3-BMI1	COMMD3-BMI1 readthrough (Fragment)
COMMD5	COMM domain-containing protein 5 (Fragment)
COMT	Catechol O-methyltransferase
COMTD1	Catechol O-methyltransferase domain-containing protein 1 (Fragment)
COPA	Coatomer subunit alpha
COPB1	Coatomer subunit beta
COPB2	Coatomer subunit beta'
COPG1	Coatomer subunit gamma-1
COPG2	Coatomer subunit gamma-2
COPS3	COP9 signalosome complex subunit 3
COPS5	COP9 signalosome complex subunit 5
COPS6	COP9 signalosome complex subunit 6
COPS7B	COP9 signalosome complex subunit 7b
COPS8	COP9 signalosome complex subunit 8
COQ6	Ubiquinone biosynthesis monooxygenase COQ6, mitochondrial
COQ8A	Atypical kinase COQ8A, mitochondrial
COQ8B	Atypical kinase COQ8B, mitochondrial
CORO1A	Coronin-1A
CORO1B	Coronin-1B
CORO1C	Coronin
CORO2A	Coronin-2A
CORO2B	Coronin-2B
COX11	Cytochrome c oxidase assembly protein COX11, mitochondrial
CPA4	Carboxypeptidase A4
CPEB1	Cytoplasmic polyadenylation element binding protein 1, isoform CRA_c
CPM	Carboxypeptidase M
CPNE3	Copine-3
CPNE8	Copine-8
CPOX	Oxygen-dependent coproporphyrinogen-III oxidase, mitochondrial
CPS1	Carbamoyl-phosphate synthase [ammonia], mitochondrial
CPSF1	Cleavage and polyadenylation specificity factor subunit 1
CPSF2	Cleavage and polyadenylation specificity factor subunit 2
CPSF3	Cleavage and polyadenylation specific factor 3, 73kDa, isoform CRA_b
CPSF4	Cleavage and polyadenylation specificity factor subunit 4
CPSF6	Cleavage and polyadenylation-specificity factor subunit 6
CPSF7	Cleavage and polyadenylation-specificity factor subunit 7 (Fragment)
CPT2	Carnitine O-palmitoyltransferase 2, mitochondrial
CPVL	Probable serine carboxypeptidase CPVL (Fragment)
CREB3	Cyclic AMP-responsive element-binding protein 3
CRIP2	Cysteine-rich protein 2 (Fragment)
CRKL	Crk-like protein
CRNKL1	Crooked neck-like protein 1
CROCC	Rootletin (Fragment)
CRTAP	Cartilage-associated protein
CRTC2	CREB-regulated transcription coactivator 2
CRTC3	CREB-regulated transcription coactivator 3
CRYZ	Quinone oxidoreductase
CS	Citrate synthase
CSDE1	Cold shock domain-containing protein E1
CSE1L	Exportin-2
CSK	Tyrosine-protein kinase CSK
CSNK1A1	Casein kinase I isoform alpha
CSNK1D	Casein kinase I isoform delta
CSNK1E	Casein kinase I isoform epsilon
CSNK1G1	Casein kinase I isoform gamma-1
CSNK1G2	Casein kinase I isoform gamma-2
CSNK1G3	Isoform 4 of Casein kinase I isoform gamma-3
CSNK2A1	Casein kinase II subunit alpha (Fragment)
CSNK2A2	Casein kinase II subunit alpha'
CSNK2B	Casein kinase II subunit beta
CSPP1	Centrosome and spindle pole-associated protein 1
CSRP2	Cysteine and glycine-rich protein 2
CSTA	Cystatin-A
CSTF2	Cleavage stimulation factor subunit 2
CSTF2T	Cleavage stimulation factor subunit 2 tau variant
CSTF3	Cleavage stimulation factor subunit 3
CT45A10	Cancer/testis antigen family 45 member A10
CT45A6	Cancer/testis antigen family 45 member A6
CTBP1	C-terminal-binding protein 1
CTBP2	C-terminal-binding protein 2
CTCF	Transcriptional repressor CTCF
CTDSP1	Carboxy-terminal domain RNA polymerase II polypeptide A small phosphatase 1 (Fragment)
CTDSPL2	CTD small phosphatase-like protein 2
CTH	Cystathionine gamma-lyase
CTNNA1	Catenin alpha-1
CTNNB1	Catenin beta-1
CTNNBL1	Isoform 4 of Beta-catenin-like protein 1
CTNND1	Isoform 2AC of Catenin delta-1
CTPS1	CTP synthase
CTR9	RNA polymerase-associated protein CTR9 homolog
CTSD	Cathepsin D
CTTN	Src substrate cortactin
CTTNBP2NL	CTTNBP2 N-terminal-like protein
CTU2	Cytoplasmic tRNA 2-thiolation protein 2
CUL1	Cullin-1
CUL3	Cullin-3
CUL9	Cullin-9
CUTC	Copper homeostasis protein cutC homolog
CUX1	Homeobox protein cut-like
CWC22	Pre-mRNA-splicing factor CWC22 homolog (Fragment)
CWC25	Pre-mRNA-splicing factor CWC25 homolog
CWF19L1	CWF19-like protein 1
CWF19L2	CWF19-like protein 2 (Fragment)
CXADR	Coxsackievirus and adenovirus receptor
CXorf38	Uncharacterized protein CXorf38
CXorf56	UPF0428 protein CXorf56
CYB5R3	NADH-cytochrome b5 reductase 3
CYB5RL	NADH-cytochrome b5 reductase-like (Fragment)
CYBRD1	Cytochrome b reductase 1
CYC1	Cytochrome c1, heme protein, mitochondrial
CYFIP1	Cytoplasmic FMR1-interacting protein 1
CYFIP2	Cytoplasmic FMR1-interacting protein
CYP51A1	Lanosterol 14-alpha demethylase
CYTH1	Cytohesin-1 (Fragment)
CYTH2	Cytohesin-2
DAAM1	Isoform 2 of Disheveled-associated activator of morphogenesis 1
DAAM2	Disheveled-associated activator of morphogenesis 2
DAB2IP	Disabled homolog 2-interacting protein
DACH1	Dachshund homolog 1
DACH2	Dachshund homolog 2
DAP3	28S ribosomal protein S29, mitochondrial (Fragment)
DAPK1	Death-associated protein kinase 1
DAPK3	Death-associated protein kinase 3
DARS1	Aspartate--tRNA ligase, cytoplasmic
DARS2	Aspartate--tRNA ligase, mitochondrial
DAXX	Death domain-associated protein 6
DAZAP1	DAZ-associated protein 1
DBN1	Drebrin (Fragment)
DBNL	Drebrin-like protein
DBR1	Lariat debranching enzyme
DCAF13	DDB1- and CUL4-associated factor 13
DCAF7	DDB1- and CUL4-associated factor 7
DCAF8	DDB1- and CUL4-associated factor 8 (Fragment)
DCAKD	Dephospho-CoA kinase domain-containing protein (Fragment)
DCD	Dermcidin
DCP1A	mRNA-decapping enzyme 1A
DCP1B	mRNA-decapping enzyme 1B
DCPS	m7GpppX diphosphatase
DCTN1	Dynactin subunit 1
DCTN3	Dynactin subunit 3 (Fragment)
DCTN4	Dynactin subunit 4
DCTPP1	dCTP pyrophosphatase 1
DCUN1D3	DCN1-like protein 3
DCUN1D5	DCN1-like protein 5
DCXR	L-xylulose reductase (Fragment)
DDAH1	N(G),N(G)-dimethylarginine dimethylaminohydrolase 1
DDAH2	N(G),N(G)-dimethylarginine dimethylaminohydrolase 2
DDB1	DNA damage-binding protein 1
DDOST	Dolichyl-diphosphooligosaccharide--protein glycosyltransferase 48 kDa subunit
DDRGK1	DDRGK domain-containing protein 1
DDX1	ATP-dependent RNA helicase DDX1
DDX10	RNA helicase
DDX17	Probable ATP-dependent RNA helicase DDX17
DDX18	ATP-dependent RNA helicase DDX18
DDX19A	ATP-dependent RNA helicase DDX19A
DDX19B	ATP-dependent RNA helicase DDX19B
DDX20	Probable ATP-dependent RNA helicase DDX20
DDX21	Nucleolar RNA helicase 2
DDX23	Probable ATP-dependent RNA helicase DDX23
DDX27	Probable ATP-dependent RNA helicase DDX27
DDX28	Probable ATP-dependent RNA helicase DDX28
DDX31	RNA helicase
DDX39B	Spliceosome RNA helicase DDX39B (Fragment)
DDX3X	ATP-dependent RNA helicase DDX3X (Fragment)
DDX41	Probable ATP-dependent RNA helicase DDX41
DDX42	ATP-dependent RNA helicase DDX42
DDX46	Probable ATP-dependent RNA helicase DDX46
DDX47	Probable ATP-dependent RNA helicase DDX47
DDX49	Probable ATP-dependent RNA helicase DDX49
DDX5	Probable ATP-dependent RNA helicase DDX5
DDX50	ATP-dependent RNA helicase DDX50
DDX51	ATP-dependent RNA helicase DDX51
DDX52	Probable ATP-dependent RNA helicase DDX52
DDX54	Isoform 2 of ATP-dependent RNA helicase DDX54
DDX55	RNA helicase
DDX56	Probable ATP-dependent RNA helicase DDX56
DDX6	DDX6 protein
DECR1	2,4-dienoyl-CoA reductase, mitochondrial (Fragment)
DECR2	Peroxisomal 2,4-dienoyl-CoA reductase
DEDD	Death effector domain containing, isoform CRA_b
DEGS2	Sphingolipid delta(4)-desaturase/C4-monooxygenase DES2
DEK	Protein DEK
DENND10	DENN domain-containing protein 10
DENND2B	DENN domain-containing protein 2B
DENR	Density-regulated protein
DEPDC1B	DEP domain-containing protein 1B
DERPC	Decreased expression in renal and prostate cancer protein
DGCR6L	Protein DGCR6L
DGCR8	Microprocessor complex subunit DGCR8
DGKA	Diacylglycerol kinase alpha
DGKE	Diacylglycerol kinase (Fragment)
DHCR24	Delta(24)-sterol reductase
DHFR	Dihydrofolate reductase
DHRS11	Dehydrogenase/reductase SDR family member 11
DHRS2	Dehydrogenase/reductase SDR family member 2, mitochondrial
DHRS4	Dehydrogenase/reductase SDR family member 4
DHRS7	Dehydrogenase/reductase SDR family member 7
DHTKD1	Probable 2-oxoglutarate dehydrogenase E1 component DHKTD1, mitochondrial
DHX15	Pre-mRNA-splicing factor ATP-dependent RNA helicase DHX15
DHX16	Pre-mRNA-splicing factor ATP-dependent RNA helicase DHX16
DHX30	Isoform 2 of ATP-dependent RNA helicase DHX30
DHX33	ATP-dependent RNA helicase DHX33
DHX34	Probable ATP-dependent RNA helicase DHX34
DHX36	ATP-dependent DNA/RNA helicase DHX36 (Fragment)
DHX37	Probable ATP-dependent RNA helicase DHX37
DHX38	Pre-mRNA-splicing factor ATP-dependent RNA helicase PRP16 (Fragment)
DHX40	Probable ATP-dependent RNA helicase DHX40
DHX57	Putative ATP-dependent RNA helicase DHX57
DHX8	ATP-dependent RNA helicase DHX8
DHX9	ATP-dependent RNA helicase A
DIABLO	Diablo homolog, mitochondrial
DIAPH3	Protein diaphanous homolog 3
DIEXF	Digestive organ expansion factor homolog
DIMT1	rRNA adenine N(6)-methyltransferase
DIPK2A	Divergent protein kinase domain 2A
DIRAS1	GTP-binding protein Di-Ras1
DIRAS2	GTP-binding protein Di-Ras2 (Fragment)
DIS3	Exosome complex exonuclease RRP44
DKC1	H/ACA ribonucleoprotein complex subunit DKC1
DLAT	Acetyltransferase component of pyruvate dehydrogenase complex (Fragment)
DLD	Dihydrolipoyl dehydrogenase
DLG1	Disks large homolog 1 (Fragment)
DLGAP4	Disks large-associated protein 4
DLST	Dihydrolipoyllysine-residue succinyltransferase component of 2-oxoglutarate dehydrogenase complex, mitochondrial
DLX3	Homeobox protein DLX-3
DLX6	Homeobox protein DLX-6
DMAC2	Distal membrane-arm assembly complex protein 2
DMAP1	DNA methyltransferase 1-associated protein 1
DMD	Dystrophin
DNAH3	Dynein heavy chain 3, axonemal
DNAJA1	DnaJ homolog subfamily A member 1
DNAJA2	DnaJ homolog subfamily A member 2
DNAJA3	DnaJ homolog subfamily A member 3, mitochondrial
DNAJB1	DnaJ homolog subfamily B member 1
DNAJB4	DnaJ homolog subfamily B member 4
DNAJB6	Isoform B of DnaJ homolog subfamily B member 6
DNAJC1	DnaJ homolog subfamily C member 1
DNAJC11	DnaJ homolog subfamily C member 11
DNAJC17	DnaJ homolog subfamily C member 17
DNAJC21	DnaJ homolog subfamily C member 21
DNAJC24	DnaJ homolog subfamily C member 24 (Fragment)
DNAJC25	DnaJ homolog subfamily C member 25
DNAJC3	DnaJ homolog subfamily C member 3
DNAJC30	DnaJ homolog subfamily C member 30, mitochondrial
DNAJC7	DnaJ homolog subfamily C member 7
DNAJC8	DnaJ homolog subfamily C member 8
DNASE1L1	Deoxyribonuclease-1-like 1
DNASE2B	Deoxyribonuclease-2-beta
DNM1	Dynamin-1
DNM1L	Dynamin-1-like protein
DNM2	Isoform 4 of Dynamin-2
DNMT1	DNA (cytosine-5)-methyltransferase 1
DNTTIP1	Deoxynucleotidyltransferase terminal-interacting protein 1 (Fragment)
DNTTIP2	Deoxynucleotidyltransferase terminal-interacting protein 2
DOCK10	Dedicator of cytokinesis protein 10
DOCK6	Dedicator of cytokinesis protein 6
DOCK7	Dedicator of cytokinesis protein 7
DOHH	Deoxyhypusine hydroxylase
DPF2	Zinc finger protein ubi-d4
DPH1	2-(3-amino-3-carboxypropyl)histidine synthase subunit 1 (Fragment)
DPH2	2-(3-amino-3-carboxypropyl)histidine synthase subunit 2
DPH5	Diphthine methyl ester synthase
DPM1	Dolichol-phosphate mannosyltransferase subunit 1 (Fragment)
DPP3	Dipeptidyl peptidase 3
DPYSL2	Dihydropyrimidinase-related protein 2
DPYSL3	Dihydropyrimidinase-related protein 3
DPYSL5	Dihydropyrimidinase-related protein 5
DRAP1	Dr1-associated corepressor
DRG1	Developmentally-regulated GTP-binding protein 1
DSC1	Desmocollin-1
DSC2	Isoform 2B of Desmocollin-2
DSC3	Isoform 3B of Desmocollin-3
DSCC1	Sister chromatid cohesion protein DCC1
DSG1	Desmoglein-1
DSG2	Desmoglein-2
DSG3	Desmoglein-3
DSP	Desmoplakin
DTD1	D-aminoacyl-tRNA deacylase 1
DTNA	Dystrobrevin alpha
DTNB	Dystrobrevin
DTWD2	DTW domain-containing protein 2
DTX2	Probable E3 ubiquitin-protein ligase DTX2
DTX3	Probable E3 ubiquitin-protein ligase DTX3
DTYMK	Thymidylate kinase
DUS1L	tRNA-dihydrouridine(16/17) synthase [NAD(P)(+)]-like (Fragment)
DUS2	tRNA-dihydrouridine(20) synthase [NAD(P)+]-like (Fragment)
DUS3L	tRNA-dihydrouridine(47) synthase [NAD(P)(+)]-like
DUSP11	RNA/RNP complex-1-interacting phosphatase
DUSP12	Dual specificity protein phosphatase 12
DUSP9	Dual specificity protein phosphatase 9
DUT	Deoxyuridine 5'-triphosphate nucleotidohydrolase, mitochondrial
DVL1	Segment polarity protein dishevelled homolog DVL-1 (Fragment)
DVL2	Segment polarity protein dishevelled homolog DVL-2
DVL3	Segment polarity protein dishevelled homolog DVL-3
DYNC1H1	Cytoplasmic dynein 1 heavy chain 1 (Fragment)
DYNC1I2	Cytoplasmic dynein 1 intermediate chain 2
DYNC1LI1	Dynein light intermediate chain (Fragment)
DYNC1LI2	Dynein light intermediate chain (Fragment)
DYNC2LI1	Cytoplasmic dynein 2 light intermediate chain 1
DYRK1A	Dual-specificity tyrosine-phosphorylation-regulated kinase 1A (Fragment)
E2F3	Transcription factor E2F3
E2F6	Transcription factor E2F6
EAF2	ELL-associated factor 2
EARS2	Probable glutamate--tRNA ligase, mitochondrial
EBF1	Transcription factor COE1
EBNA1BP2	EBNA1 binding protein 2, isoform CRA_d
ECD	Protein ecdysoneless homolog
ECHDC1	Ethylmalonyl-CoA decarboxylase (Fragment)
ECHS1	Enoyl-CoA hydratase, mitochondrial
ECI1	Enoyl-CoA delta isomerase 1, mitochondrial
ECI2	Enoyl-CoA delta isomerase 2, mitochondrial
ECSIT	Evolutionarily conserved-signaling intermediate in Toll pathway, mitochondrial (Fragment)
ECT2	Protein ECT2
EDC3	Enhancer of mRNA-decapping protein 3
EDC4	Enhancer of mRNA-decapping protein 4
EDIL3	EGF-like repeat and discoidin I-like domain-containing protein 3
EEF1A1	Elongation factor 1-alpha 1
EEF1A1P5	Putative elongation factor 1-alpha-like 3
EEF1A2	Elongation factor 1-alpha
EEF1AKNMT	eEF1A lysine and N-terminal methyltransferase
EEF1B2	Elongation factor 1-beta
EEF1D	Elongation factor 1-delta
EEF1G	Elongation factor 1-gamma
EEF2	Elongation factor 2
EEFSEC	Selenocysteine-specific elongation factor
EEPD1	Endonuclease/exonuclease/phosphatase family domain-containing protein 1
EFCAB13	EF-hand calcium-binding domain-containing protein 13
EFCAB7	EF-hand calcium-binding domain-containing protein 7
EFHD1	EF-hand domain-containing protein D1
EFHD2	EF-hand domain-containing protein D2
EFNA1	Ephrin-A1
EFNA4	Ephrin-A4
EFNA5	Ephrin-A5
EFNB1	Ephrin-B1
EFNB3	Ephrin-B3
EFR3A	Protein EFR3 homolog A
EFR3B	Protein EFR3 homolog B
EFTUD2	116 kDa U5 small nuclear ribonucleoprotein component
EGFL7	Epidermal growth factor-like protein 7
EHD1	EH domain-containing protein 1
EHD3	EH domain-containing protein 3
EHD4	EH domain-containing protein 4
EHHADH	Peroxisomal bifunctional enzyme
EIF2A	Eukaryotic translation initiation factor 2A
EIF2AK2	Interferon-induced, double-stranded RNA-activated protein kinase
EIF2B2	Translation initiation factor eIF-2B subunit beta
EIF2B3	Translation initiation factor eIF-2B subunit gamma
EIF2B4	Translation initiation factor eIF-2B subunit delta
EIF2B5	Translation initiation factor eIF-2B subunit epsilon (Fragment)
EIF2D	Eukaryotic translation initiation factor 2D
EIF2S1	Eukaryotic translation initiation factor 2 subunit 1
EIF2S3	Eukaryotic translation initiation factor 2 subunit 3
EIF2S3B	Eukaryotic translation initiation factor 2 subunit 3B
EIF3A	Eukaryotic translation initiation factor 3 subunit A
EIF3B	Eukaryotic translation initiation factor 3 subunit B
EIF3CL	Eukaryotic translation initiation factor 3 subunit C-like protein
EIF3D	Eukaryotic translation initiation factor 3 subunit D (Fragment)
EIF3E	Eukaryotic translation initiation factor 3 subunit E
EIF3I	Eukaryotic translation initiation factor 3 subunit I
EIF3K	Eukaryotic translation initiation factor 3 subunit K
EIF3L	Eukaryotic translation initiation factor 3 subunit L
EIF4A1	Eukaryotic initiation factor 4A-I
EIF4A2	Eukaryotic initiation factor 4A-II
EIF4A3	Eukaryotic initiation factor 4A-III
EIF4B	Eukaryotic translation initiation factor 4B
EIF4E	Eukaryotic translation initiation factor 4E
EIF4ENIF1	Eukaryotic translation initiation factor 4E transporter
EIF4G1	Eukaryotic translation initiation factor 4 gamma 1
EIF4G2	Eukaryotic translation initiation factor 4 gamma 2 (Fragment)
EIF4H	Eukaryotic translation initiation factor 4H
EIF5	Eukaryotic translation initiation factor 5
EIF5B	Eukaryotic translation initiation factor 5B
EIF6	Eukaryotic translation initiation factor 6 (Fragment)
ELAC2	Zinc phosphodiesterase ELAC protein 2
ELAVL1	ELAV-like protein 1
ELAVL2	ELAV-like protein
ELF2	ETS-related transcription factor Elf-2 (Fragment)
ELL	RNA polymerase II elongation factor ELL
ELMO1	Engulfment and cell motility protein 1
ELMO2	Engulfment and cell motility protein 2
ELOA	Elongin-A
ELP1	Elongator complex protein 1
ELP3	Elongator complex protein 3
ELP5	Elongator complex protein 5 (Fragment)
EMC10	ER membrane protein complex subunit 10
EMC3	ER membrane protein complex subunit 3 (Fragment)
EMC7	ER membrane protein complex subunit 7 (Fragment)
EMC8	ER membrane protein complex subunit 8
EMD	Emerin
EME1	Crossover junction endonuclease EME1
EMG1	Ribosomal RNA small subunit methyltransferase NEP1 (Fragment)
EML6	Echinoderm microtubule-associated protein-like 6
ENAH	Protein enabled homolog
ENDOD1	Endonuclease domain-containing 1 protein
ENKD1	Enkurin domain-containing protein 1
ENO1	Alpha-enolase
ENPP1	Ectonucleotide pyrophosphatase/phosphodiesterase family member 1
ENTR1	Endosome-associated-trafficking regulator 1
EPB41	Protein 4.1
EPB41L1	Isoform 2 of Band 4.1-like protein 1
EPB41L2	Band 4.1-like protein 2
EPB41L3	Band 4.1-like protein 3
EPB41L4B	Isoform 2 of Band 4.1-like protein 4B
EPB41L5	Band 4.1-like protein 5
EPHA2	Ephrin type-A receptor 2
EPHA5	EPH receptor A5
EPHA6	Ephrin type-A receptor 6
EPHB6	Ephrin type-B receptor 6 (Fragment)
EPHX1	Epoxide hydrolase 1
EPN1	Epsin-1
EPN2	Epsin-2
EPRS1	Bifunctional glutamate/proline--tRNA ligase
EPS15	Epidermal growth factor receptor substrate 15
EPS15L1	Epidermal growth factor receptor substrate 15-like 1
ERAL1	GTPase Era, mitochondrial (Fragment)
ERBIN	Erbin
ERC1	ELKS/Rab6-interacting/CAST family member 1
ERCC1	DNA excision repair protein ERCC-1 (Fragment)
ERCC2	General transcription and DNA repair factor IIH helicase subunit XPD
ERCC3	General transcription and DNA repair factor IIH helicase subunit XPB
ERF	ETS domain-containing transcription factor ERF
ERGIC2	Endoplasmic reticulum-Golgi intermediate compartment protein 2
ERI1	3'-5' exoribonuclease 1
ERICH1	Glutamate-rich protein 1
ERICH5	Glutamate-rich protein 5
ERLIN1	Erlin-1 (Fragment)
ERLIN2	Erlin-2 (Fragment)
ERO1A	ERO1-like protein alpha
ERP29	Endoplasmic reticulum resident protein 29
ERP44	Endoplasmic reticulum resident protein 44
ESCO2	N-acetyltransferase ESCO2
ESF1	ESF1 homolog
ESPL1	Separin
ESPNL	Espin-like protein
ESRP2	Epithelial splicing regulatory protein 2
ESRRB	Steroid hormone receptor ERR2
ESRRG	Estrogen-related receptor gamma
ESS2	Splicing factor ESS-2 homolog
ESYT1	Extended synaptotagmin-1
ESYT2	Extended synaptotagmin-2
ETFA	Electron transfer flavoprotein subunit alpha
ETFB	Electron transfer flavoprotein subunit beta (Fragment)
ETHE1	Persulfide dioxygenase ETHE1, mitochondrial
ETV3	ETS translocation variant 3
ETV6	Transcription factor ETV6
EVA1A	Protein eva-1 homolog A
EWSR1	RNA-binding protein EWS
EXD2	Exonuclease 3'-5' domain-containing protein 2
EXOC1	Exocyst complex component 1
EXOC2	Exocyst complex component 2
EXOC3	Exocyst complex component 3
EXOC5	Exocyst complex component 5
EXOC6B	Exocyst complex component
EXOC7	Exocyst complex component 7 (Fragment)
EXOC8	Exocyst complex component 8
EXOSC1	Exosome complex component CSL4
EXOSC10	Exosome component 10
EXOSC4	Exosome complex component RRP41
EXOSC5	Exosome complex component RRP46
EXOSC6	Exosome complex component MTR3
EXOSC7	Exosome complex component RRP42
EXOSC9	Exosome complex component RRP45
EXTL2	Exostosin-like 2 (Fragment)
EXTL3	Exostosin-like 3 (Fragment)
EZR	Ezrin
F11R	Junctional adhesion molecule A
F5	Coagulation factor V
FAAP100	Fanconi anemia core complex-associated protein 100
FAAP24	Fanconi anemia core complex-associated protein 24
FAF1	FAS-associated factor 1
FAF2	FAS-associated factor 2
FAHD1	Acylpyruvase FAHD1, mitochondrial
FAM117B	Protein FAM117B
FAM120A	Constitutive coactivator of PPAR-gamma-like protein 1
FAM126A	Hyccin (Fragment)
FAM126B	Protein FAM126B
FAM133B	Protein FAM133B
FAM135B	Protein FAM135B
FAM161A	Protein FAM161A
FAM168A	Protein FAM168A
FAM207A	Protein FAM207A
FAM20B	Glycosaminoglycan xylosylkinase
FAM3A	Family with sequence similarity 3, member A, isoform CRA_c
FAM3C	Protein FAM3C (Fragment)
FAM50A	Protein FAM50A
FAM76A	Protein FAM76A
FAM76B	Protein FAM76B
FAM83B	Protein FAM83B
FAM83D	Chromosome 20 open reading frame 129
FAM83H	Protein FAM83H
FAM89A	Protein FAM89A
FAM8A1	Protein FAM8A1
FAM91A1	Protein FAM91A1
FAM98A	Protein FAM98A
FAM98B	Protein FAM98B
FANCI	Fanconi anemia group I protein (Fragment)
FAR1	Fatty acyl-CoA reductase 1
FARP1	FERM, ARHGEF and pleckstrin domain-containing protein 1
FARP2	FERM, ARHGEF and pleckstrin domain-containing protein 2 (Fragment)
FARS2	Phenylalanine--tRNA ligase, mitochondrial
FARSA	Phenylalanine--tRNA ligase alpha subunit
FARSB	Phenylalanine--tRNA ligase beta subunit
FASN	Fatty acid synthase
FASTK	Fas-activated serine/threonine kinase
FASTKD2	FAST kinase domain-containing protein 2, mitochondrial
FASTKD5	FAST kinase domain-containing protein 5, mitochondrial
FAU	40S ribosomal protein S30
FBF1	Fas-binding factor 1 (Fragment)
FBL	rRNA 2'-O-methyltransferase fibrillarin (Fragment)
FBXL13	Dynein regulatory complex subunit 6
FBXL19	F-box/LRR-repeat protein 19
FBXL20	F-box and leucine-rich repeat protein 20, isoform CRA_a
FBXL4	F-box/LRR-repeat protein 4
FBXO11	F-box only protein 11
FBXO30	F-box only protein 30
FBXO45	F-box/SPRY domain-containing protein 1
FCF1	Chromosome 14 open reading frame 111, isoform CRA_a
FDPS	Farnesyl pyrophosphate synthase
FDXR	NADPH:adrenodoxin oxidoreductase, mitochondrial
FEM1B	Protein fem-1 homolog B
FEN1	Flap endonuclease 1
FERMT2	Fermitin family homolog 2 (Fragment)
FGF2	Fibroblast growth factor
FGFR3	Fibroblast growth factor receptor
FH	Fumarate hydratase, mitochondrial
FHL2	Four and a half LIM domains protein 2
FHL3	Four and a half LIM domains protein 3
FHOD1	FH1/FH2 domain-containing protein 1
FIG4	Polyphosphoinositide phosphatase
FIP1L1	Pre-mRNA 3'-end-processing factor FIP1
FKBP10	Peptidyl-prolyl cis-trans isomerase FKBP10
FKBP3	Peptidyl-prolyl cis-trans isomerase FKBP3
FKBP4	Peptidyl-prolyl cis-trans isomerase FKBP4
FKBP5	Peptidyl-prolyl cis-trans isomerase FKBP5
FKBP8	Peptidyl-prolyl cis-trans isomerase FKBP8
FKRP	Fukutin-related protein
FLII	Protein flightless-1 homolog
FLNA	Filamin-A
FLNB	Filamin-B
FLOT1	Flotillin-1
FLOT2	Flotillin-2
FMNL1	Formin-like protein 1 (Fragment)
FMNL2	Formin-like protein 2
FMNL3	Formin-like protein 3
FMR1	Fragile X mental retardation 1, isoform CRA_e
FNDC3A	Fibronectin type III domain containing 3A, isoform CRA_f
FOPNL	LisH domain-containing protein FOPNL
FOXC1	Forkhead box protein C1
FOXK2	Forkhead box protein K2
FOXM1	Forkhead box protein M1
FOXP1	Forkhead box protein P1
FOXRED1	FAD-dependent oxidoreductase domain-containing protein 1
FPGS	Folylpolyglutamate synthase, mitochondrial (Fragment)
FRMD6	FERM domain-containing protein 6 (Fragment)
FRMPD1	Isoform 2 of FERM and PDZ domain-containing protein 1
FRS2	Fibroblast growth factor receptor substrate 2
FRY	Protein furry homolog
FSCN1	Fascin
FSD1	Fibronectin type III and SPRY domain-containing protein 1 (Fragment)
FTH1	Ferritin heavy chain
FTHL17	Ferritin heavy polypeptide-like 17
FTL	Ferritin light chain
FTO	Alpha-ketoglutarate-dependent dioxygenase FTO
FTSJ1	Putative tRNA (cytidine(32)/guanosine(34)-2'-O)-methyltransferase
FTSJ3	pre-rRNA 2'-O-ribose RNA methyltransferase FTSJ3
FUBP1	Far upstream element-binding protein 1
FUBP3	Far upstream element-binding protein 3
FUCA2	Plasma alpha-L-fucosidase
FUS	RNA-binding protein FUS
FUT4	Alpha-(1,3)-fucosyltransferase 4
FUT8	Alpha-(1,6)-fucosyltransferase
FXR1	Fragile X mental retardation syndrome-related protein 1
FXR2	Fragile X mental retardation syndrome-related protein 2
FYN	Tyrosine-protein kinase Fyn
FYTTD1	UAP56-interacting factor
FZD9	Frizzled-9
G3BP1	Ras GTPase-activating protein-binding protein 1
G3BP2	Ras GTPase-activating protein-binding protein 2
G6PD	Glucose-6-phosphate 1-dehydrogenase
GABPA	GA-binding protein alpha chain
GABPB2	GA-binding protein subunit beta-2
GADD45GIP1	Growth arrest and DNA damage-inducible proteins-interacting protein 1
GALM	Aldose 1-epimerase
GALNT1	Polypeptide N-acetylgalactosaminyltransferase 1
GALNT2	Polypeptide N-acetylgalactosaminyltransferase 2
GALNTL6	Polypeptide N-acetylgalactosaminyltransferase
GAMT	Guanidinoacetate N-methyltransferase
GAN	Gigaxonin
GANAB	Neutral alpha-glucosidase AB
GAPDH	Glyceraldehyde-3-phosphate dehydrogenase
GAPDHS	Glyceraldehyde-3-phosphate dehydrogenase, testis-specific
GAR1	H/ACA ribonucleoprotein complex subunit 1
GARS1	Glycine--tRNA ligase
GART	Trifunctional purine biosynthetic protein adenosine-3
GAS1	Growth arrest-specific protein 1
GAS2L1	GAS2-like protein 1
GAS2L3	GAS2-like protein 3 (Fragment)
GAS8	Dynein regulatory complex subunit 4
GATA6	Transcription factor GATA-6
GATAD2A	Transcriptional repressor p66-alpha
GATAD2B	Transcriptional repressor p66-beta
GATB	Glutamyl-tRNA(Gln) amidotransferase subunit B, mitochondrial
GATD3B	Glutamine amidotransferase-like class 1 domain-containing protein 3B, mitochondrial
GCC1	GRIP and coiled-coil domain-containing protein 1
GCDH	Glutaryl-CoA dehydrogenase, mitochondrial
GCLM	Glutamate--cysteine ligase regulatory subunit
GCN1	eIF-2-alpha kinase activator GCN1
GDAP1	Ganglioside-induced differentiation-associated protein 1
GDF10	Growth/differentiation factor 10
GDI1	Rab GDP dissociation inhibitor alpha
GDI2	Rab GDP dissociation inhibitor beta
GDPD1	Lysophospholipase D GDPD1
GEMIN2	Gem-associated protein 2
GEMIN4	Gem-associated protein 4
GEMIN5	Gem-associated protein 5
GET4	Golgi to ER traffic protein 4 homolog
GFAP	Glial fibrillary acidic protein (Fragment)
GFER	Sulfhydryl oxidase (Fragment)
GFM1	Elongation factor G, mitochondrial
GFM2	Ribosome-releasing factor 2, mitochondrial
GFPT1	Glutamine--fructose-6-phosphate aminotransferase [isomerizing] 1
GFPT2	Glutamine--fructose-6-phosphate aminotransferase [isomerizing] 2 (Fragment)
GFRA1	GDNF family receptor alpha-1
GFRA2	GDNF family receptor alpha-2 (Fragment)
GGCT	Gamma-glutamylcyclotransferase
GGH	Gamma-glutamyl hydrolase
GHDC	GH3 domain-containing protein
GID8	Glucose-induced degradation protein 8 homolog
GIGYF1	GRB10-interacting GYF protein 1
GINS1	DNA replication complex GINS protein PSF1
GINS4	DNA replication complex GINS protein SLD5
GIPC1	PDZ domain-containing protein GIPC1
GJA1	Gap junction alpha-1 protein
GJC1	Gap junction gamma-1 protein
GK	Glycerol kinase
GKAP1	G kinase-anchoring protein 1
GLA	Alpha-galactosidase
GLB1	Beta-galactosidase
GLCCI1	Glucocorticoid-induced transcript 1 protein
GLCE	D-glucuronyl C5-epimerase
GLG1	Golgi apparatus protein 1
GLI4	Zinc finger protein GLI4
GLMN	Glomulin
GLO1	Lactoylglutathione lyase
GLOD4	Glyoxalase domain-containing protein 4
GLRX3	Glutaredoxin-3
GLS	Glutaminase kidney isoform, mitochondrial
GLT8D1	Glycosyltransferase 8 domain-containing protein 1 (Fragment)
GLUD1	Glutamate dehydrogenase 1, mitochondrial
GLYR1	Putative oxidoreductase GLYR1 (Fragment)
GMEB1	Glucocorticoid modulatory element-binding protein 1
GMEB2	Glucocorticoid modulatory element binding protein 2, isoform CRA_a
GMIP	GEM-interacting protein (Fragment)
GMPPA	Mannose-1-phosphate guanyltransferase alpha
GMPPB	Mannose-1-phosphate guanyltransferase beta
GMPS	GMP synthase [glutamine-hydrolyzing]
GNA11	Guanine nucleotide-binding protein subunit alpha-11
GNA13	Guanine nucleotide-binding protein subunit alpha-13
GNAI1	Guanine nucleotide-binding protein G(i) subunit alpha-1
GNAI2	Guanine nucleotide-binding protein G(i) subunit alpha-2
GNAI3	Guanine nucleotide-binding protein G(i) subunit alpha
GNAO1	Isoform Alpha-2 of Guanine nucleotide-binding protein G(o) subunit alpha
GNAQ	Guanine nucleotide-binding protein G(q) subunit alpha
GNAS	Guanine nucleotide-binding protein G(s) subunit alpha isoforms short
GNAZ	Guanine nucleotide-binding protein G(z) subunit alpha
GNB1	Guanine nucleotide-binding protein G(I)/G(S)/G(T) subunit beta-1 (Fragment)
GNB1L	Guanine nucleotide-binding protein subunit beta-like protein 1
GNB2	Guanine nucleotide-binding protein G(I)/G(S)/G(T) subunit beta-2 (Fragment)
GNB4	Guanine nucleotide-binding protein subunit beta-4 (Fragment)
GNE	Bifunctional UDP-N-acetylglucosamine 2-epimerase/N-acetylmannosamine kinase
GNL1	Guanine nucleotide-binding protein-like 1
GNL2	Nucleolar GTP-binding protein 2
GNL3	Guanine nucleotide-binding protein-like 3
GNL3L	Guanine nucleotide-binding protein-like 3-like protein
GNPAT	Dihydroxyacetone phosphate acyltransferase
GNPNAT1	Glucosamine 6-phosphate N-acetyltransferase (Fragment)
GOLGA2	Golgin subfamily A member 2
GOLGA4	Golgin subfamily A member 4 (Fragment)
GOLM1	Golgi membrane protein 1
GON4L	GON-4-like protein
GOPC	Golgi-associated PDZ and coiled-coil motif containing protein transcript variant 3
GORASP2	Golgi reassembly-stacking protein 2
GOSR1	Golgi SNAP receptor complex member 1
GOSR2	Golgi SNAP receptor complex member 2 (Fragment)
GOT2	Aspartate aminotransferase, mitochondrial
GPAA1	Glycosylphosphatidylinositol anchor attachment 1 protein
GPAM	Glycerol-3-phosphate acyltransferase 1, mitochondrial
GPANK1	G patch domain and ankyrin repeat-containing protein 1
GPATCH1	G patch domain-containing protein 1
GPATCH11	G patch domain-containing protein 11
GPATCH2	G patch domain-containing protein 2
GPATCH4	G patch domain-containing protein 4
GPC1	Glypican-1 (Fragment)
GPC4	Glypican-4
GPC6	Glypican-6
GPD1L	Glycerol-3-phosphate dehydrogenase 1-like protein
GPD2	Glycerol-3-phosphate dehydrogenase
GPI	Glucose-6-phosphate isomerase
GPKOW	G-patch domain and KOW motifs-containing protein
GPRIN1	G protein-regulated inducer of neurite outgrowth 1
GPS1	COP9 signalosome complex subunit 1
GPS2	G protein pathway suppressor 2 (Fragment)
GPSM1	G-protein-signaling modulator 1
GPT2	Alanine aminotransferase 2
GPX1	Glutathione peroxidase
GPX8	Glutathione peroxidase
GRAMD1B	HCG39893, isoform CRA_a
GRB2	Growth factor receptor-bound protein 2
GRHPR	Glyoxylate reductase/hydroxypyruvate reductase
GRIP1	Glutamate receptor-interacting protein 1
GRK4	G protein-coupled receptor kinase 4
GRK6	Isoform GRK6B of G protein-coupled receptor kinase 6
GRPEL1	GrpE protein homolog 1, mitochondrial
GRWD1	Glutamate-rich WD repeat-containing protein 1
GSK3B	Glycogen synthase kinase-3 beta
GSN	Gelsolin
GSPT1	Isoform 2 of Eukaryotic peptide chain release factor GTP-binding subunit ERF3A
GSR	Glutathione reductase, mitochondrial
GSTK1	Glutathione S-transferase kappa
GSTO1	Glutathione S-transferase omega-1
GSTP1	Glutathione S-transferase P
GTF2E1	General transcription factor IIE subunit 1 (Fragment)
GTF2E2	Transcription initiation factor IIE subunit beta
GTF2F1	General transcription factor IIF subunit 1
GTF2H1	General transcription factor IIH subunit 1
GTF2H4	General transcription factor IIH subunit 4
GTF2I	General transcription factor II-I
GTF2IRD1	General transcription factor II-I repeat domain-containing protein 1
GTF3C1	General transcription factor 3C polypeptide 1 (Fragment)
GTF3C2	General transcription factor 3C polypeptide 2
GTF3C3	General transcription factor 3C polypeptide 3
GTF3C4	General transcription factor 3C polypeptide 4
GTF3C5	General transcription factor 3C polypeptide 5
GTPBP1	GTP-binding protein 1
GTPBP2	GTP-binding protein 2
GTPBP3	tRNA modification GTPase GTPBP3, mitochondrial
GTPBP4	Nucleolar GTP-binding protein 1
GTPBP6	Putative GTP-binding protein 6
GTSE1	G2 and S phase-expressed protein 1
GUCD1	Isoform 2 of Protein GUCD1
GUCY1A2	Guanylate cyclase soluble subunit alpha-2
GUF1	Translation factor GUF1, mitochondrial
GULP1	PTB domain-containing engulfment adapter protein 1
GUSB	Beta-glucuronidase
GVINP1	Interferon-induced very large GTPase 1
GYPC	Glycophorin-C
GYS1	Glycogen [starch] synthase, muscle
H1-0	Histone H1.0
H1-10	Histone H1.10
H1-3	Histone H1.3
H1-4	Histone H1.4
H1-5	Histone H1.5
H2BC11	Histone H2B type 1-J
H2BC15	Histone H2B
H3-3A	Histone H3
H3.Y	Histone domain-containing protein
H4C1	Histone H4
HACL1	2-hydroxyacyl-CoA lyase 1
HADHA	Trifunctional enzyme subunit alpha, mitochondrial
HADHB	Trifunctional enzyme subunit beta, mitochondrial
HARS1	Histidine--tRNA ligase, cytoplasmic
HASPIN	Serine/threonine-protein kinase haspin
HAT1	Histone acetyltransferase type B catalytic subunit
HAUS2	HAUS augmin-like complex subunit 2
HAUS3	HAUS augmin-like complex subunit 3
HAUS5	HAUS augmin-like complex subunit 5
HAUS7	HAUS augmin-like complex subunit 7
HAX1	HCLS1-associated protein X-1
HBA2	Hemoglobin subunit alpha (Fragment)
HBB	Hemoglobin subunit beta
HBS1L	HBS1-like protein
HCFC1	Host cell factor 1
hCG_2039566	Histone H2A
hCG_2043426	HCG2043426, isoform CRA_b
HCK	Tyrosine-protein kinase
HDAC1	Histone deacetylase 1
HDAC2	Histone deacetylase 2 (Fragment)
HDDC2	5'-deoxynucleotidase HDDC2
HDGF	Hepatoma-derived growth factor
HDGFL3	Hepatoma-derived growth factor-related protein 3
HDHD3	Haloacid dehalogenase-like hydrolase domain-containing protein 3
HDLBP	High density lipoprotein binding protein (Vigilin), isoform CRA_a
HEATR1	HEAT repeat-containing protein 1
HEATR3	HEAT repeat-containing protein 3
HEBP1	Heme-binding protein 1 (Fragment)
HEBP2	Heme-binding protein 2
HECA	Headcase protein homolog
HELLS	Helicase, lymphoid-specific, isoform CRA_b
HEMK1	MTRF1L release factor glutamine methyltransferase
HERC2	E3 ubiquitin-protein ligase HERC2
HEXA	Beta-hexosaminidase
HEXIM1	Protein HEXIM1
HEY1	Hairy/enhancer-of-split-related with YRPW motif protein 1
HGH1	Protein HGH1 homolog
HGS	Hepatocyte growth factor-regulated tyrosine kinase substrate (Fragment)
HHEX	Hematopoietically-expressed homeobox protein HHEX
HIBCH	3-hydroxyisobutyryl-CoA hydrolase, mitochondrial
HINT3	Histidine triad nucleotide-binding protein 3
HIP1	Isoform 4 of Huntingtin-interacting protein 1
HIP1R	Huntingtin-interacting protein 1-related protein
HIRA	Protein HIRA
HIRIP3	HIRA-interacting protein 3
HJURP	Holliday junction recognition protein (Fragment)
HK1	Hexokinase-1
HK2	Hexokinase-2
HLA-A	HLA class I histocompatibility antigen, A alpha chain
HLA-B	HLA class I histocompatibility antigen, B alpha chain
HLTF	Helicase-like transcription factor
HMBOX1	Homeobox-containing protein 1
HMBS	Porphobilinogen deaminase
HMCES	Abasic site processing protein HMCES
HMG20A	High mobility group protein 20A
HMG20B	SWI/SNF-related matrix-associated actin-dependent regulator of chromatin subfamily E member 1-related
HMGA2	High mobility group protein HMGI-C
HMGB1	High mobility group protein B1
HMGB1P1	Putative high mobility group protein B1-like 1
HMGB2	High mobility group protein B2
HMGB3	High mobility group protein B3 (Fragment)
HMGCS1	Hydroxymethylglutaryl-CoA synthase, cytoplasmic
HMGN5	High mobility group nucleosome-binding domain-containing protein 5 (Fragment)
HMMR	Hyaluronan mediated motility receptor
HMOX2	Heme oxygenase 2
HNF4G	Hepatocyte nuclear factor 4-gamma
HNRNPA0	Heterogeneous nuclear ribonucleoprotein A0
HNRNPA1	Heterogeneous nuclear ribonucleoprotein A1
HNRNPA1L2	Heterogeneous nuclear ribonucleoprotein A1-like 2
HNRNPA1P48	Heterogeneous nuclear ribonucleoprotein A1 pseudogene 48
HNRNPA2B1	Heterogeneous nuclear ribonucleoproteins A2/B1
HNRNPA3	Heterogeneous nuclear ribonucleoprotein A3 (Fragment)
HNRNPAB	Heterogeneous nuclear ribonucleoprotein A/B
HNRNPC	Heterogeneous nuclear ribonucleoproteins C1/C2
HNRNPCL2	Heterogeneous nuclear ribonucleoprotein C-like 2
HNRNPD	Heterogeneous nuclear ribonucleoprotein D0
HNRNPDL	Heterogeneous nuclear ribonucleoprotein D-like
HNRNPF	Heterogeneous nuclear ribonucleoprotein F
HNRNPH1	Heterogeneous nuclear ribonucleoprotein H
HNRNPH2	Heterogeneous nuclear ribonucleoprotein H2
HNRNPH3	Heterogeneous nuclear ribonucleoprotein H3
HNRNPK	Heterogeneous nuclear ribonucleoprotein K (Fragment)
HNRNPL	Heterogeneous nuclear ribonucleoprotein L (Fragment)
HNRNPLL	Heterogeneous nuclear ribonucleoprotein L-like
HNRNPM	Heterogeneous nuclear ribonucleoprotein M
HNRNPR	Heterogeneous nuclear ribonucleoprotein R
HNRNPU	Heterogeneous nuclear ribonucleoprotein U (Fragment)
HNRNPUL1	Heterogeneous nuclear ribonucleoprotein U-like protein 1
HNRNPUL2	Heterogeneous nuclear ribonucleoprotein U-like protein 2
HOMER1	Homer protein homolog 1
HOMER3	Homer protein homolog 3
HOXA10	Homeobox protein Hox-A10
HOXA5	Homeobox protein Hox-A5
HOXB6	Homeobox protein Hox-B6
HOXB7	Homeobox protein Hox-B7
HOXD13	Homeobox protein Hox-D13
HP1BP3	Heterochromatin protein 1-binding protein 3
HPRT1	Hypoxanthine-guanine phosphoribosyltransferase
HPS6	Hermansky-Pudlak syndrome 6 protein
HRAS	GTPase HRas
HRG	Histidine-rich glycoprotein
HROB	Homologous recombination OB-fold protein
HS2ST1	Heparan sulfate 2-O-sulfotransferase 1
HS6ST2	Heparan-sulfate 6-O-sulfotransferase
HSD17B10	3-hydroxyacyl-CoA dehydrogenase type-2
HSD17B4	Peroxisomal multifunctional enzyme type 2
HSD17B8	Estradiol 17-beta-dehydrogenase 8
HSDL1	Inactive hydroxysteroid dehydrogenase-like protein 1
HSDL2	Hydroxysteroid dehydrogenase-like protein 2
HSF2	Heat shock factor protein 2
HSP90AA1	Heat shock protein HSP 90-alpha
HSP90AB1	Heat shock protein HSP 90-beta
HSP90B1	Endoplasmin
HSP90B2P	Putative endoplasmin-like protein
HSPA12A	Heat shock 70 kDa protein 12A
HSPA13	Heat shock 70 kDa protein 13
HSPA14	Heat shock 70 kDa protein 14
HSPA1B	Heat shock 70 kDa protein 1B
HSPA2	Heat shock-related 70 kDa protein 2
HSPA4	Heat shock 70 kDa protein 4
HSPA4L	Heat shock 70 kDa protein 4L
HSPA5	Endoplasmic reticulum chaperone BiP
HSPA8	Heat shock cognate 71 kDa protein
HSPA9	Stress-70 protein, mitochondrial
HSPB1	Heat shock protein beta-1
HSPBP1	Hsp70-binding protein 1 (Fragment)
HSPD1	60 kDa heat shock protein, mitochondrial
HUWE1	E3 ubiquitin-protein ligase HUWE1 (Fragment)
HYLS1	Hydrolethalus syndrome protein 1
HYOU1	Hypoxia up-regulated protein 1
IARS1	Isoleucine--tRNA ligase, cytoplasmic
IARS2	Isoleucine--tRNA ligase, mitochondrial
IBA57	Putative transferase CAF17, mitochondrial
ICA1L	Islet cell autoantigen 1-like protein (Fragment)
ICE2	Little elongation complex subunit 2 (Fragment)
IDH1	Isocitrate dehydrogenase [NADP] cytoplasmic
IDH2	Isocitrate dehydrogenase [NADP], mitochondrial
IDH3A	Isocitrate dehydrogenase [NAD] subunit alpha, mitochondrial
IDH3B	Isocitrate dehydrogenase [NAD] subunit, mitochondrial
IDH3G	Isocitrate dehydrogenase [NAD] subunit, mitochondrial
IDI1	Isopentenyl-diphosphate Delta-isomerase 1
IFIT5	Interferon-induced protein with tetratricopeptide repeats 5
IFRD1	Interferon-related developmental regulator 1
IFRD2	Interferon-related developmental regulator 2
IFT27	Intraflagellar transport protein 27 homolog (Fragment)
IFT74	Intraflagellar transport protein 74 homolog
IGBP1	Immunoglobulin-binding protein 1
IGF1R	Tyrosine-protein kinase receptor
IGF2BP1	Insulin-like growth factor 2 mRNA-binding protein 1
IGF2BP2	Insulin-like growth factor 2 mRNA-binding protein 2
IGF2BP3	Insulin-like growth factor 2 mRNA-binding protein 3
IGHG1	Immunoglobulin heavy constant gamma 1 (Fragment)
IGLON5	IgLON family member 5
IGSF21	Immunoglobulin superfamily member 21
IGSF8	Immunoglobulin superfamily member 8 (Fragment)
IK	Protein Red
IKBIP	Isoform 4 of Inhibitor of nuclear factor kappa-B kinase-interacting protein
ILDR2	Immunoglobulin-like domain-containing receptor 2
ILF2	Interleukin enhancer-binding factor 2
ILF3	Interleukin enhancer-binding factor 3
ILKAP	Integrin-linked kinase-associated serine/threonine phosphatase 2C
ILVBL	Acetolactate synthase-like protein
IMMT	MICOS complex subunit MIC60
IMP3	U3 small nucleolar ribonucleoprotein protein IMP3
IMP4	U3 small nucleolar ribonucleoprotein protein IMP4 (Fragment)
IMPA1	Inositol-1-monophosphatase (Fragment)
IMPDH1	Inosine-5'-monophosphate dehydrogenase
IMPDH2	Inosine-5'-monophosphate dehydrogenase 2 (Fragment)
INA	Alpha-internexin
INCENP	Inner centromere protein
INO80B-WBP1	HCG2039827, isoform CRA_e
INO80C	INO80 complex subunit C (Fragment)
INPP5A	Inositol polyphosphate-5-phosphatase A (Fragment)
INPP5D	Phosphatidylinositol 3,4,5-trisphosphate 5-phosphatase 1
INTS11	Integrator complex subunit 11
INTS12	Integrator complex subunit 12
INTS3	Integrator complex subunit 3
INTS5	Integrator complex subunit 5
INTS6L	DEAD/H (Asp-Glu-Ala-Asp/His) box polypeptide 26B, isoform CRA_b
INTS7	Integrator complex subunit 7
INTS9	Integrator complex subunit 9
INVS	Inversin
IPO13	Importin-13
IPO4	Importin-4
IPO5	Importin-5 (Fragment)
IPO7	Importin-7
IPO9	Importin-9
IQANK1	IQ motif and ankyrin repeat-containing 1
IQCB1	IQ calmodulin-binding motif-containing protein 1
IQCC	IQ domain-containing protein C
IQGAP1	Ras GTPase-activating-like protein IQGAP1
IQSEC1	IQ motif and SEC7 domain-containing protein 1
IRAK1	Interleukin-1 receptor-associated kinase 1
IRF2BP1	Interferon regulatory factor 2-binding protein 1
IRF2BP2	Interferon regulatory factor 2-binding protein 2
IRF2BPL	Probable E3 ubiquitin-protein ligase IRF2BPL
IRGQ	Immunity-related GTPase family Q protein (Fragment)
IRS4	Insulin receptor substrate 4
ISL2	Insulin gene enhancer protein ISL-2
ISOC1	Isochorismatase domain-containing protein 1
ISOC2	Isochorismatase domain-containing protein 2 (Fragment)
IST1	IST1 homolog (Fragment)
ISY1	Pre-mRNA-splicing factor ISY1 homolog
ISYNA1	Inositol-3-phosphate synthase 1 (Fragment)
ITGB1	Integrin beta-1
ITGB1BP1	Integrin beta 1 binding protein 1, isoform CRA_a
ITGB1BP2	Integrin beta-1-binding protein 2
ITPA	Inosine triphosphate pyrophosphatase
ITPKA	Inositol-trisphosphate 3-kinase A
ITPR2	Inositol 1,4,5-trisphosphate receptor type 2
ITPR3	Inositol 1,4,5-trisphosphate receptor type 3
ITPRID2	Protein ITPRID2
ITPRIPL1	Inositol 1,4,5-trisphosphate receptor-interacting protein-like 1
ITSN2	Intersectin-2
JAK1	Tyrosine-protein kinase (Fragment)
JAKMIP1	Janus kinase and microtubule-interacting protein 1
JAM3	Junctional adhesion molecule C
JCAD	Junctional protein associated with coronary artery disease
JMY	Junction-mediating and -regulatory protein
JPH1	Junctophilin-1
JPT2	Jupiter microtubule-associated homolog 2 (Fragment)
JRK	Jerky protein homolog
JRKL	Jerky protein homolog-like
JUN	Transcription factor AP-1
JUP	Junction plakoglobin
KARS1	Lysine--tRNA ligase
KAT2A	Histone acetyltransferase KAT2A
KAT7	Histone acetyltransferase KAT7
KAT8	Histone acetyltransferase KAT8
KATNA1	Katanin p60 ATPase-containing subunit A1 (Fragment)
KATNAL2	Katanin p60 ATPase-containing subunit A-like 2 (Fragment)
KATNB1	Katanin p80 WD40 repeat-containing subunit B1 (Fragment)
KCTD10	BTB/POZ domain-containing adapter for CUL3-mediated RhoA degradation protein 3
KCTD12	BTB/POZ domain-containing protein KCTD12
KCTD13	BTB/POZ domain-containing adapter for CUL3-mediated RhoA degradation protein 1 (Fragment)
KCTD15	BTB/POZ domain-containing protein KCTD15 (Fragment)
KCTD5	BTB/POZ domain-containing protein KCTD5
KDM1A	Lysine-specific histone demethylase
KDM2A	Lysine-specific demethylase 2A
KDM2B	Lysine-specific demethylase 2B
KEAP1	Kelch-like ECH-associated protein 1
KHDC4	KH homology domain-containing protein 4
KHDRBS1	KH domain-containing, RNA-binding, signal transduction-associated protein 1
KHDRBS3	KH domain-containing, RNA-binding, signal transduction-associated protein 3 (Fragment)
KHNYN	Protein KHNYN
KHSRP	Far upstream element-binding protein 2
KIAA0753	Protein moonraker
KIAA0930	Uncharacterized protein KIAA0930 (Fragment)
KIAA1217	Sickle tail protein homolog (Fragment)
KIAA1328	Protein hinderin (Fragment)
KIAA1522	Uncharacterized protein KIAA1522
KIAA1671	Uncharacterized protein KIAA1671
KIAA2013	Uncharacterized protein KIAA2013
KIDINS220	Kinase D-interacting substrate of 220 kDa
KIF11	Kinesin-like protein KIF11
KIF14	Kinesin-like protein KIF14
KIF16B	Isoform 2 of Kinesin-like protein KIF16B
KIF1B	Isoform 3 of Kinesin-like protein KIF1B
KIF1C	Kinesin-like protein KIF1C
KIF20A	Kinesin-like protein KIF20A
KIF22	Kinesin-like protein
KIF23	Kinesin-like protein KIF23
KIF27	Kinesin-like protein KIF27
KIF2A	Isoform 2 of Kinesin-like protein KIF2A
KIF2C	Kinesin-like protein KIF2C
KIF3A	Kinesin-like protein
KIF3B	Kinesin-like protein KIF3B
KIF3C	Kinesin-like protein
KIF4A	Chromosome-associated kinesin KIF4A
KIF4B	Chromosome-associated kinesin KIF4B
KIF5B	Kinesin-1 heavy chain
KIF5C	Kinesin-like protein (Fragment)
KIF7	Kinesin-like protein KIF7
KIFAP3	Kinesin-associated protein 3
KIFBP	KIF-binding protein
KIFC1	Kinesin-like protein KIFC1
KIN	DNA/RNA-binding protein KIN17
KIRREL1	Kin of IRRE-like protein 1
KIZ	Centrosomal protein kizuna
KLC1	Kinesin light chain 1 (Fragment)
KLC2	Kinesin light chain 2
KLC4	Kinesin light chain 4
KLHL12	Kelch-like protein 12
KLHL7	Kelch-like protein 7
KLRG2	Killer cell lectin-like receptor subfamily G member 2
KMT2D	Histone-lysine N-methyltransferase 2D
KNOP1	Lysine-rich nucleolar protein 1
KPNA1	Importin subunit alpha-5
KPNA2	Importin subunit alpha-1
KPNA3	Importin subunit alpha-4
KPNA4	Importin subunit alpha-3
KPNA6	Importin subunit alpha-7
KPNB1	Importin subunit beta-1
KPRP	Keratinocyte proline-rich protein
KRAS	Isoform 2B of GTPase KRas
KRI1	Protein KRI1 homolog
KRR1	KRR1 small subunit processome component homolog
KRT1	Keratin, type II cytoskeletal 1
KRT18	Keratin, type I cytoskeletal 18
KRT2	Keratin, type II cytoskeletal 2 epidermal
KRT3	Keratin, type II cytoskeletal 3
KRT6B	Keratin, type II cytoskeletal 6B
KRT81	Keratin, type II cuticular Hb1
KRT9	Keratin, type I cytoskeletal 9
KTI12	Protein KTI12 homolog
KTN1	Kinectin
L1CAM	Neural cell adhesion molecule L1 (Fragment)
L1RE1	LINE-1 retrotransposable element ORF1 protein
L2HGDH	L-2-hydroxyglutarate dehydrogenase, mitochondrial
L3HYPDH	Trans-3-hydroxy-L-proline dehydratase (Fragment)
L3MBTL3	Lethal(3)malignant brain tumor-like protein 3
LACTB	Serine beta-lactamase-like protein LACTB, mitochondrial (Fragment)
LAMB1	Laminin subunit beta-1
LAMC1	Laminin subunit gamma-1
LAMP1	Lysosome-associated membrane glycoprotein 1
LAMP2	Lysosome-associated membrane glycoprotein 2
LANCL1	Glutathione S-transferase LANCL1
LANCL2	LanC-like protein 2
LAP3	Cytosol aminopeptidase
LARP1	La-related protein 1
LARP1B	La-related protein 1B
LARP4	La-related protein 4
LARP4B	La-related protein 4B
LARP7	La-related protein 7
LARS1	Leucine--tRNA ligase, cytoplasmic
LARS2	Probable leucine--tRNA ligase, mitochondrial
LASP1	LIM and SH3 domain protein 1
LATS1	Serine/threonine-protein kinase LATS1
LBR	Delta(14)-sterol reductase LBR
LCN1P1	Putative lipocalin 1-like protein 1
LDB1	LIM domain-binding protein 1
LDHA	L-lactate dehydrogenase A chain
LDHAL6A	L-lactate dehydrogenase
LDHB	L-lactate dehydrogenase
LEKR1	Leucine-, glutamate- and lysine-rich protein 1
LEMD2	LEM domain-containing protein 2 (Fragment)
LENG8	Leukocyte receptor cluster member 8
LENG9	Leukocyte receptor cluster member 9
LEO1	RNA polymerase-associated protein LEO1
LETM1	Mitochondrial proton/calcium exchanger protein
LGALS3	Galectin
LGALS3BP	Galectin-3-binding protein
LGALS7	Galectin-7
LIAS	Lipoyl synthase, mitochondrial (Fragment)
LIG3	DNA ligase 3
LIG4	DNA ligase 4
LIMA1	LIM domain and actin-binding protein 1
LIMCH1	LIM and calponin homology domains-containing protein 1
LIMD1	LIM domain-containing protein 1
LIN28B	Protein lin-28 homolog B
LIN7A	Protein lin-7 homolog A
LIN7C	Protein lin-7 homolog C
LINC02693	Putative uncharacterized protein LINC02693
LLGL1	Lethal(2) giant larvae protein homolog 1
LMAN1	Protein ERGIC-53
LMAN2	Vesicular integral-membrane protein VIP36
LMLN	Leishmanolysin-like peptidase
LMNA	Prelamin-A/C
LMNB1	Lamin B1, isoform CRA_a
LMNB2	Lamin-B2
LMO7	Isoform 3 of LIM domain only protein 7
LMTK2	Serine/threonine-protein kinase LMTK2
LNPK	Endoplasmic reticulum junction formation protein lunapark
LOC102724159	Uncharacterized protein
LOC110117498-PIK3R3	Uncharacterized protein
LOC114483833	Histone H2B
LOC400499	Uncharacterized protein
LONP1	Lon protease homolog, mitochondrial
LONP2	Lon protease homolog 2, peroxisomal
LPCAT1	Lysophosphatidylcholine acyltransferase 1
LPCAT2	Lysophosphatidylcholine acyltransferase 2 (Fragment)
LPCAT4	Lysophospholipid acyltransferase LPCAT4
LPGAT1	Acyl-CoA:lysophosphatidylglycerol acyltransferase 1
LRCH1	Leucine-rich repeat and calponin homology domain-containing protein 1
LRCH2	Leucine-rich repeat and calponin homology domain-containing protein 2
LRCH3	DISP complex protein LRCH3
LRCH4	Leucine-rich repeat and calponin homology domain-containing protein 4
LRP5	Low-density lipoprotein receptor-related protein 5
LRPPRC	Leucine-rich PPR motif-containing protein, mitochondrial
LRRC1	Leucine-rich repeat-containing protein 1
LRRC20	Leucine rich repeat containing 20, isoform CRA_e
LRRC40	Leucine-rich repeat-containing protein 40
LRRC41	Leucine-rich repeat-containing protein 41
LRRC47	Leucine-rich repeat-containing protein 47
LRRC59	Leucine-rich repeat-containing protein 59
LRRC8A	Volume-regulated anion channel subunit LRRC8A
LRRC9	Leucine-rich repeat-containing protein 9
LRRFIP1	Isoform 2 of Leucine-rich repeat flightless-interacting protein 1
LRRFIP2	Leucine-rich repeat flightless-interacting protein 2
LRWD1	Leucine-rich repeat and WD repeat-containing protein 1 (Fragment)
LSAMP	Limbic system-associated membrane protein (Fragment)
LSG1	Large subunit GTPase 1 homolog
LSM11	U7 snRNA-associated Sm-like protein LSm11
LSM12	Protein LSM12 homolog
LSM14A	Protein LSM14 homolog A
LSM14B	Protein LSM14 homolog B (Fragment)
LSR	Lipolysis-stimulated lipoprotein receptor
LSS	Lanosterol synthase (Fragment)
LTA4H	Leukotriene A-4 hydrolase
LTV1	Protein LTV1 homolog
LUC7L	Putative RNA-binding protein Luc7-like 1
LUC7L2	Putative RNA-binding protein Luc7-like 2
LUC7L3	Cisplatin resistance-associated overexpressed protein, isoform CRA_b
LUZP1	Leucine zipper protein 1
LY6H	Lymphocyte antigen 6H
LYAR	Cell growth-regulating nucleolar protein
LYN	Tyrosine-protein kinase Lyn
LYPLA1	Acyl-protein thioesterase 1
LYPLA2	Acyl-protein thioesterase 2
LYPLAL1	Lysophospholipase-like protein 1
LYZ	Lysozyme
LZTFL1	Leucine zipper transcription factor-like protein 1
LZTR1	Leucine-zipper-like transcriptional regulator 1 (Fragment)
LZTS1	Leucine zipper putative tumor suppressor 1
LZTS2	Leucine zipper putative tumor suppressor 2
LZTS3	Leucine zipper putative tumor suppressor 3
MACF1	Microtubule-actin cross-linking factor 1, isoforms 1/2/3/5 (Fragment)
MACROD1	ADP-ribose glycohydrolase MACROD1
MACROH2A1	Core histone macro-H2A.1
MACROH2A2	Core histone macro-H2A.2
MAD2L1	Mitotic spindle assembly checkpoint protein MAD2A
MAEA	E3 ubiquitin-protein transferase MAEA (Fragment)
MAGEB2	Melanoma-associated antigen B2
MAGED2	Melanoma-associated antigen D2
MAIP1	m-AAA protease-interacting protein 1, mitochondrial
MAK16	Protein MAK16 homolog
MAN1A2	Mannosyl-oligosaccharide 1,2-alpha-mannosidase IB
MAOA	Amine oxidase [flavin-containing] A
MAP1S	Microtubule-associated protein 1S (Fragment)
MAP2K1	Dual specificity mitogen-activated protein kinase kinase 1
MAP2K2	Dual specificity mitogen-activated protein kinase kinase 2
MAP2K3	Dual specificity mitogen-activated protein kinase kinase 3
MAP2K4	Dual specificity mitogen-activated protein kinase kinase 4
MAP2K7	Dual specificity mitogen-activated protein kinase kinase 7
MAP3K3	Mitogen-activated protein kinase kinase kinase 3
MAP3K7	Mitogen-activated protein kinase kinase kinase 7
MAP4	Microtubule-associated protein
MAP4K3	Mitogen-activated protein kinase kinase kinase kinase 3
MAP7D1	MAP7 domain-containing protein 1
MAP7D2	Isoform 2 of MAP7 domain-containing protein 2
MAP7D3	MAP7 domain-containing protein 3
MAPK1	Mitogen-activated protein kinase 1
MAPK14	Mitogen-activated protein kinase 14
MAPKAP1	Target of rapamycin complex 2 subunit MAPKAP1
MAPKAPK2	MAP kinase-activated protein kinase 2
MAPRE2	Microtubule-associated protein RP/EB family member 2 (Fragment)
MARCHF5	E3 ubiquitin-protein ligase MARCHF5
MARCKS	Myristoylated alanine-rich C-kinase substrate
MARCKSL1	MARCKS-related protein
MARK1	Non-specific serine/threonine protein kinase
MARK2	Non-specific serine/threonine protein kinase
MARK3	Non-specific serine/threonine protein kinase
MARS1	Methionine--tRNA ligase, cytoplasmic
MARS2	Methionine--tRNA ligase, mitochondrial
MARVELD2	MARVEL domain-containing protein 2
MAT2A	S-adenosylmethionine synthase isoform type-2
MAT2B	Methionine adenosyltransferase 2 subunit beta
MATK	Megakaryocyte-associated tyrosine-protein kinase (Fragment)
MATR3	Matrin-3
MAVS	Mitochondrial antiviral-signaling protein
MAX	Protein max (Fragment)
MAZ	Myc-associated zinc finger protein (Fragment)
MBD4	Methyl-CpG-binding domain protein 4
MBNL1	Muscleblind-like protein 1
MCAM	Cell surface glycoprotein MUC18
MCAT	Malonyl-CoA-acyl carrier protein transacylase, mitochondrial
MCCC1	Methylcrotonoyl-CoA carboxylase subunit alpha, mitochondrial
MCCC2	Methylcrotonoyl-CoA carboxylase beta chain, mitochondrial
MCL1	Induced myeloid leukemia cell differentiation protein Mcl-1
MCM10	Protein MCM10 homolog
MCM2	DNA replication licensing factor MCM2
MCM3	DNA replication licensing factor MCM3
MCM4	DNA helicase
MCM5	DNA helicase
MCM6	DNA replication licensing factor MCM6
MCM7	DNA replication licensing factor MCM7
MCMBP	Mini-chromosome maintenance complex-binding protein
MCRIP2	MAPK regulated corepressor interacting protein 2
MCRS1	Microspherule protein 1
MCUR1	Mitochondrial calcium uniporter regulator 1 (Fragment)
MDC1	Mediator of DNA damage checkpoint protein 1 (Fragment)
MDH1	Malate dehydrogenase, cytoplasmic
MDH2	Malate dehydrogenase
MDM1	Nuclear protein MDM1 (Fragment)
ME2	Malic enzyme
MEAF6	Chromatin modification-related protein MEAF6
MECP2	Methyl-CpG-binding protein 2
MED1	Mediator of RNA polymerase II transcription subunit 1
MED15	Mediator of RNA polymerase II transcription subunit 15
MED16	Mediator of RNA polymerase II transcription subunit 16
MED17	Mediator of RNA polymerase II transcription subunit 17 (Fragment)
MED18	Mediator of RNA polymerase II transcription subunit 18
MED20	Mediator of RNA polymerase II transcription subunit 20
MED23	Mediator of RNA polymerase II transcription subunit 23
MED24	Mediator of RNA polymerase II transcription subunit 24
MED30	Mediator of RNA polymerase II transcription subunit 30
MED4	Mediator of RNA polymerase II transcription subunit 4
MEF2C	Myocyte-specific enhancer factor 2C
MEIS1	Homeobox protein Meis1
MEIS3	Homeobox protein Meis3 (Fragment)
MELK	Maternal embryonic leucine zipper kinase
MELTF	Melanotransferrin
MEPCE	7SK snRNA methylphosphate capping enzyme
METAP2	Methionine aminopeptidase 2
METTL15	12S rRNA N4-methylcytidine (m4C) methyltransferase
METTL16	RNA N6-adenosine-methyltransferase METTL16
METTL17	Methyltransferase-like protein 17, mitochondrial
METTL26	Methyltransferase-like 26 (Fragment)
METTL3	N6-adenosine-methyltransferase catalytic subunit (Fragment)
METTL5	Methyltransferase-like protein 5 (Fragment)
MEX3A	RNA-binding protein MEX3A
MFAP1	Microfibrillar-associated protein 1
MFF	Mitochondrial fission factor
MFGE8	Lactadherin
MFN2	Mitofusin-2
MGAT2	Alpha-1,6-mannosyl-glycoprotein 2-beta-N-acetylglucosaminyltransferase
MGME1	Mitochondrial genome maintenance exonuclease 1
MIB1	E3 ubiquitin-protein ligase MIB1
MICA	MHC class I polypeptide-related sequence A
MICAL3	[F-actin]-monooxygenase MICAL3
MICALL1	MICAL-like protein 1 (Fragment)
MID1	E3 ubiquitin-protein ligase Midline-1
MIDEAS	Mitotic deacetylase-associated SANT domain protein (Fragment)
MIIP	Migration and invasion-inhibitory protein
MIOS	GATOR complex protein MIOS
MIPEP	Mitochondrial intermediate peptidase
MIPOL1	Mirror-image polydactyly 1, isoform CRA_b
MITD1	MIT domain-containing protein 1
MKI67	Proliferation marker protein Ki-67
MKRN2	Probable E3 ubiquitin-protein ligase makorin-2
MKS1	Meckel syndrome type 1 protein
MLEC	Malectin
MLF1	Myeloid leukemia factor 1 (Fragment)
MLF2	Myeloid leukemia factor 2
MLLT1	Protein ENL
MLST8	Target of rapamycin complex subunit LST8
MMAB	Corrinoid adenosyltransferase
MME	Neprilysin
MMP17	Matrix metalloproteinase-17 (Fragment)
MMS19	MMS19 nucleotide excision repair protein homolog
MMTAG2	Multiple myeloma tumor-associated protein 2
MMUT	Methylmalonyl-CoA mutase, mitochondrial
MOB1B	MOB kinase activator 1B (Fragment)
MOB4	MOB-like protein phocein
MOCS3	Adenylyltransferase and sulfurtransferase MOCS3
MOGS	Mannosyl-oligosaccharide glucosidase (Fragment)
MORC1	MORC family CW-type zinc finger protein 1
MORC2	ATPase MORC2
MORF4L1	Mortality factor 4-like protein 1
MORF4L2	Mortality factor 4-like protein 2 (Fragment)
MOSPD1	Motile sperm domain-containing protein 1
MOV10	Helicase MOV-10
MOXD1	DBH-like monooxygenase protein 1
MPG	DNA-3-methyladenine glycosylase (Fragment)
MPHOSPH10	U3 small nucleolar ribonucleoprotein protein MPP10
MPHOSPH6	M-phase phosphoprotein 6
MPHOSPH9	M-phase phosphoprotein 9
MPLKIP	M-phase-specific PLK1-interacting protein
MPND	MPN domain-containing protein (Fragment)
MPP1	55 kDa erythrocyte membrane protein
MPP2	MAGUK p55 subfamily member 2
MPP5	MAGUK p55 subfamily member 5
MPP6	MAGUK p55 subfamily member 6
MPP7	MAGUK p55 subfamily member 7
MPRIP	Isoform 2 of Myosin phosphatase Rho-interacting protein
MPST	3-mercaptopyruvate sulfurtransferase
MPZL1	Myelin protein zero-like protein 1
MRE11	Double-strand break repair protein MRE11
MRM1	rRNA methyltransferase 1, mitochondrial
MRM2	rRNA methyltransferase 2, mitochondrial
MROH7-TTC4	MROH7-TTC4 readthrough (NMD candidate)
MRPL10	39S ribosomal protein L10, mitochondrial
MRPL11	39S ribosomal protein L11, mitochondrial
MRPL13	39S ribosomal protein L13, mitochondrial (Fragment)
MRPL16	39S ribosomal protein L16, mitochondrial
MRPL19	39S ribosomal protein L19, mitochondrial
MRPL2	39S ribosomal protein L2, mitochondrial
MRPL24	39S ribosomal protein L24, mitochondrial (Fragment)
MRPL3	39S ribosomal protein L3, mitochondrial (Fragment)
MRPL37	39S ribosomal protein L37, mitochondrial
MRPL38	39S ribosomal protein L38, mitochondrial
MRPL39	39S ribosomal protein L39, mitochondrial
MRPL4	39S ribosomal protein L4, mitochondrial
MRPL40	39S ribosomal protein L40, mitochondrial
MRPL44	39S ribosomal protein L44, mitochondrial
MRPL46	39S ribosomal protein L46, mitochondrial
MRPL47	39S ribosomal protein L47, mitochondrial
MRPL48	39S ribosomal protein L48, mitochondrial
MRPL58	Peptidyl-tRNA hydrolase ICT1, mitochondrial (Fragment)
MRPL9	39S ribosomal protein L9, mitochondrial
[truncated: 1,991 more rows]
