# Supplementary material for: LncRNA HOTAIRM1 functions in DNA double-strand break repair via its association with DNA repair and mRNA surveillance factors
Source: Nucleic Acids Res. 2023 Mar 7;51(7):3166–84. doi: 10.1093/nar/gkad143 (PMC10123106; doi:10.1093/nar/gkad143)
Supplement: gkad143_Supplemental_Files [file gkad143_supplemental_files.zip › Supplemental_Table_S4.xlsx]

## Sheet: Sheet1
Gene Symbol	Annotation
HNRNPM	Heterogeneous nuclear ribonucleoprotein M
TMPO	Lamina-associated polypeptide 2, isoform alpha
U2AF2	Splicing factor U2AF 65 kDa subunit (Fragment)
BCLAF1	Bcl-2-associated transcription factor 1
MPRIP	Isoform 2 of Myosin phosphatase Rho-interacting protein
ACTB	Actin, cytoplasmic 1
PTBP1	Polypyrimidine tract-binding protein 1
FMR1	Fragile X mental retardation 1, isoform CRA_e
PLEC	Isoform 3 of Plectin
PABPC4	Polyadenylate-binding protein
LIMA1	LIM domain and actin-binding protein 1
ATXN2L	Ataxin-2-like protein
PABPC1	Polyadenylate-binding protein
DBN1	Drebrin (Fragment)
MYH9	Myosin-9
MYH10	Myosin-10
PARP1	Poly [ADP-ribose] polymerase 1
SPTAN1	Spectrin alpha chain, non-erythrocytic 1
RAI14	Ankycorbin
MATR3	Matrin-3
MYO1C	Unconventional myosin-Ic
SFPQ	Splicing factor, proline- and glutamine-rich
VIM	Vimentin
NONO	Non-POU domain-containing octamer-binding protein
RBM14	RNA-binding protein 14
RPL13	60S ribosomal protein L13 (Fragment)
TUBB	Tubulin beta chain
RPS8	40S ribosomal protein S8
RPS16	40S ribosomal protein S16 (Fragment)
VDAC2	Voltage-dependent anion-selective channel protein 2 (Fragment)
EWSR1	RNA-binding protein EWS
SF1	Isoform 5 of Splicing factor 1
THRAP3	Thyroid hormone receptor-associated protein 3
NEFM	Neurofilament medium polypeptide
DHX9	ATP-dependent RNA helicase A
EPB41L2	Band 4.1-like protein 2
PKP4	Plakophilin-4
KRT9	Keratin, type I cytoskeletal 9
TCOF1	Treacle protein
MYO1D	Unconventional myosin-Id
ATAD3A	ATPase family AAA domain-containing protein 3A
DSP	Desmoplakin
NCL	Nucleolin
ATP5F1A	ATP synthase subunit alpha, mitochondrial
RPS11	40S ribosomal protein S11
NUFIP2	Nuclear fragile X mental retardation-interacting protein 2
RPL27A	60S ribosomal protein L27a
JUP	Junction plakoglobin
DDX5	Probable ATP-dependent RNA helicase DDX5
HADHA	Trifunctional enzyme subunit alpha, mitochondrial
HSPA8	Heat shock cognate 71 kDa protein
PPP1R12A	Protein phosphatase 1 regulatory subunit 12A
MYO1B	Unconventional myosin-Ib
DSG2	Desmoglein-2
SPTBN1	Spectrin beta chain, non-erythrocytic 1
SRRM2	Serine/arginine repetitive matrix protein 2
H1-4	Histone H1.4
NOLC1	Nucleolar and coiled-body phosphoprotein 1 (Fragment)
IGF2BP1	Insulin-like growth factor 2 mRNA-binding protein 1
RPL3	60S ribosomal protein L3
RPS4X	40S ribosomal protein S4, X isoform
SLC25A5	ADP/ATP translocase 2
TUFM	Elongation factor Tu, mitochondrial
KRT1	Keratin, type II cytoskeletal 1
SYNCRIP	Heterogeneous nuclear ribonucleoprotein Q
MYH14	Isoform 2 of Myosin-14
IRS4	Insulin receptor substrate 4
SCRIB	Protein scribble homolog
HNRNPU	Heterogeneous nuclear ribonucleoprotein U (Fragment)
KIF23	Kinesin-like protein KIF23
FXR1	Fragile X mental retardation syndrome-related protein 1
SLC25A3	Phosphate carrier protein, mitochondrial
ETFA	Electron transfer flavoprotein subunit alpha
HNRNPR	Heterogeneous nuclear ribonucleoprotein R
CAPRIN1	Caprin-1
HSPA9	Stress-70 protein, mitochondrial
CORO1C	Coronin
TPM3	Tropomyosin alpha-3 chain
NPM1	Nucleophosmin
UPF1	Regulator of nonsense transcripts 1
DHX30	Isoform 2 of ATP-dependent RNA helicase DHX30
CLTC	Clathrin heavy chain
TUBA1C	Tubulin alpha chain
CTNNB1	Catenin beta-1
DHX15	Pre-mRNA-splicing factor ATP-dependent RNA helicase DHX15
G3BP2	Ras GTPase-activating protein-binding protein 2
COIL	Coilin
ILF3	Interleukin enhancer-binding factor 3
RPL36A	60S ribosomal protein L36a
RPS6	40S ribosomal protein S6
IMMT	MICOS complex subunit MIC60
RPL19	Ribosomal protein L19
PSPC1	Paraspeckle component 1 (Fragment)
SRSF6	Serine/arginine-rich-splicing factor 6
HSPD1	60 kDa heat shock protein, mitochondrial
HNRNPA1	Heterogeneous nuclear ribonucleoprotein A1
VDAC1	Voltage-dependent anion-selective channel protein 1
AMOT	Angiomotin
FTSJ3	pre-rRNA 2'-O-ribose RNA methyltransferase FTSJ3
HNRNPUL1	Heterogeneous nuclear ribonucleoprotein U-like protein 1
G3BP1	Ras GTPase-activating protein-binding protein 1
DDX21	Nucleolar RNA helicase 2
EEF2	Elongation factor 2
RPS2	40S ribosomal protein S2 (Fragment)
H1-0	Histone H1.0
DDX3X	ATP-dependent RNA helicase DDX3X (Fragment)
HNRNPL	Heterogeneous nuclear ribonucleoprotein L (Fragment)
PRC1	Protein regulator of cytokinesis 1
ATXN2	Ataxin-2
PRKDC	DNA-dependent protein kinase catalytic subunit
ATAD3B	ATPase family AAA domain-containing protein 3B
OSBPL8	Oxysterol-binding protein (Fragment)
RPL38	60S ribosomal protein L38 (Fragment)
RBM39	RNA-binding protein 39 (Fragment)
TP53	Cellular tumor antigen p53
DLST	Dihydrolipoyllysine-residue succinyltransferase component of 2-oxoglutarate dehydrogenase complex, mitochondrial
CHRAC1	Chromatin accessibility complex protein 1
KHSRP	Far upstream element-binding protein 2
RPS25	40S ribosomal protein S25
CTNNA1	Catenin alpha-1
HSP90AA1	Heat shock protein HSP 90-alpha
HSP90AB1	Heat shock protein HSP 90-beta
DDX1	ATP-dependent RNA helicase DDX1
RPL4	60S ribosomal protein L4
HSPA1B	Heat shock 70 kDa protein 1B
MMTAG2	Multiple myeloma tumor-associated protein 2
MYO1E	Unconventional myosin-Ie
GTF2I	General transcription factor II-I
GLG1	Golgi apparatus protein 1
FLNA	Filamin-A
MOV10	Helicase MOV-10
RAVER1	Ribonucleoprotein PTB-binding 1
TCP1	T-complex protein 1 subunit alpha
LIG3	DNA ligase 3
ZC3HAV1	Zinc finger CCCH-type antiviral protein 1
NEXN	Nexilin
DSG1	Desmoglein-1
HNRNPC	Heterogeneous nuclear ribonucleoproteins C1/C2
ELAVL1	ELAV-like protein 1
DDX17	Probable ATP-dependent RNA helicase DDX17
CCT3	T-complex protein 1 subunit gamma
HNRNPA2B1	Heterogeneous nuclear ribonucleoproteins A2/B1
MYL6	Myosin light polypeptide 6
RPL29	60S ribosomal protein L29
LRPPRC	Leucine-rich PPR motif-containing protein, mitochondrial
UBB	Polyubiquitin-B (Fragment)
ITPR3	Inositol 1,4,5-trisphosphate receptor type 3
MYO5A	Unconventional myosin-Va
GAPDHS	Glyceraldehyde-3-phosphate dehydrogenase, testis-specific
RPL26	60S ribosomal protein L26
NLRC5	Protein NLRC5 (Fragment)
CTNND1	Isoform 2AC of Catenin delta-1
ADD3	Gamma-adducin
GNB1	Guanine nucleotide-binding protein G(I)/G(S)/G(T) subunit beta-1 (Fragment)
VDAC3	Voltage-dependent anion-selective channel protein 3
HNRNPH1	Heterogeneous nuclear ribonucleoprotein H
GNAI2	Guanine nucleotide-binding protein G(i) subunit alpha-2
RPL6	60S ribosomal protein L6
RACGAP1	Rac GTPase-activating protein 1 (Fragment)
SRSF7	Serine/arginine-rich-splicing factor 7
PDIA3	Protein disulfide-isomerase A3 (Fragment)
HNRNPA3	Heterogeneous nuclear ribonucleoprotein A3 (Fragment)
UBAP2L	Ubiquitin-associated protein 2-like
TJP1	Tight junction protein 1 (Zona occludens 1), isoform CRA_e
FLNB	Filamin-B
ZPBP	Zona pellucida-binding protein 1
GMIP	GEM-interacting protein (Fragment)
CCHCR1	Coiled-coil alpha-helical rod protein 1 (Fragment)
USP10	Ubiquitin carboxyl-terminal hydrolase 10 (Fragment)
UBTF	Nucleolar transcription factor 1
ADD1	Alpha-adducin
KPNB1	Importin subunit beta-1
RPS3	40S ribosomal protein S3 (Fragment)
POLDIP3	Isoform 2 of Polymerase delta-interacting protein 3
IGF2BP3	Insulin-like growth factor 2 mRNA-binding protein 3
GNL3	Guanine nucleotide-binding protein-like 3
GNAI3	Guanine nucleotide-binding protein G(i) subunit alpha
HSPA5	Endoplasmic reticulum chaperone BiP
IMPDH2	Inosine-5'-monophosphate dehydrogenase 2 (Fragment)
NOP56	Nucleolar protein 56
RPL7	60S ribosomal protein L7
MYO6	Unconventional myosin-VI
U2SURP	U2 snRNP-associated SURP motif-containing protein
CDH2	Cadherin-2
ITPRID2	Protein ITPRID2
MYBBP1A	Myb-binding protein 1A (Fragment)
ASB6	Ankyrin repeat and SOCS box protein 6
FXR2	Fragile X mental retardation syndrome-related protein 2
PKP2	Isoform 1 of Plakophilin-2
RBM15	RNA-binding protein 15
CLPX	ATP-dependent Clp protease ATP-binding subunit clpX-like, mitochondrial
TRAF7	E3 ubiquitin-protein ligase TRAF7
SARS2	Serine--tRNA ligase, mitochondrial
NOP58	Nucleolar protein 58
RTCB	RNA-splicing ligase RtcB homolog
KHDRBS1	KH domain-containing, RNA-binding, signal transduction-associated protein 1
FAM98A	Protein FAM98A
FUS	RNA-binding protein FUS
SSRP1	FACT complex subunit SSRP1
RPL23A	60S ribosomal protein L23a (Fragment)
XRCC1	DNA repair protein XRCC1
NDUFS1	NADH-ubiquinone oxidoreductase 75 kDa subunit, mitochondrial
RPL8	60S ribosomal protein L8 (Fragment)
CAPZB	F-actin-capping protein subunit beta
XRCC6	X-ray repair cross-complementing protein 6
FAM120A	Constitutive coactivator of PPAR-gamma-like protein 1
LARP1	La-related protein 1
BLM	Bloom syndrome protein
SF3B3	Splicing factor 3B subunit 3
KIF14	Kinesin-like protein KIF14
CUX1	Homeobox protein cut-like
SYT9	Synaptotagmin-9
XRCC5	X-ray repair cross-complementing protein 5
CDC5L	Cell division cycle 5-like protein
HSP90B1	Endoplasmin
ACTC1	Actin, alpha cardiac muscle 1
ADD2	Beta-adducin
LARP4	La-related protein 4
OR6N2	Olfactory receptor 6N2
LYAR	Cell growth-regulating nucleolar protein
FUBP3	Far upstream element-binding protein 3
GPATCH4	G patch domain-containing protein 4
CPSF7	Cleavage and polyadenylation-specificity factor subunit 7 (Fragment)
PKM	Pyruvate kinase (Fragment)
INA	Alpha-internexin
YES1	Tyrosine-protein kinase
NKAP	NF-kappa-B-activating protein (Fragment)
ABLIM1	Actin-binding LIM protein 1
SERBP1	Plasminogen activator inhibitor 1 RNA-binding protein
CCT6A	T-complex protein 1 subunit zeta
RPL35	60S ribosomal protein L35
U2AF1L5	Splicing factor U2AF 35 kDa subunit-like protein
SEPTIN9	Septin-9 (Fragment)
STAU1	Double-stranded RNA-binding protein Staufen homolog 1
DDX41	Probable ATP-dependent RNA helicase DDX41
PPP1R9B	Neurabin-2
CD55	Complement decay-accelerating factor
H2BC15	Histone H2B
SPECC1	Cytospin-B
RBM25	RNA-binding protein 25
LMO7	Isoform 3 of LIM domain only protein 7
CNTN1	Contactin-1
WDR6	WD repeat-containing protein 6
CEP170	Centrosomal protein of 170 kDa (Fragment)
SRRM1	Serine/arginine repetitive matrix protein 1 (Fragment)
GPC4	Glypican-4
TOP1	DNA topoisomerase 1
TOP3A	DNA topoisomerase 3-alpha
NOP2	Probable 28S rRNA (cytosine(4447)-C(5))-methyltransferase
SLC3A2	4F2 cell-surface antigen heavy chain
EEF1A1P5	Putative elongation factor 1-alpha-like 3
CASC3	Protein CASC3
DCD	Dermcidin
PTBP3	Polypyrimidine tract-binding protein 3
HNRNPK	Heterogeneous nuclear ribonucleoprotein K (Fragment)
LYN	Tyrosine-protein kinase Lyn
PHGDH	D-3-phosphoglycerate dehydrogenase
PPHLN1	Periphilin-1
CCT8	T-complex protein 1 subunit theta
CCT4	T-complex protein 1 subunit delta
STAU2	Double-stranded RNA-binding protein Staufen homolog 2 (Fragment)
RPN1	Dolichyl-diphosphooligosaccharide--protein glycosyltransferase subunit 1
HNRNPA0	Heterogeneous nuclear ribonucleoprotein A0
GAPDH	Glyceraldehyde-3-phosphate dehydrogenase
KIF22	Kinesin-like protein
SRSF2	Serine/arginine-rich-splicing factor 2 (Fragment)
ALDH5A1	Succinate-semialdehyde dehydrogenase, mitochondrial (Fragment)
SARM1	NAD(+) hydrolase SARM1
TOR1AIP1	Torsin-1A-interacting protein 1
IGF2BP2	Insulin-like growth factor 2 mRNA-binding protein 2
LUZP1	Leucine zipper protein 1
CACNA2D1	Voltage-dependent calcium channel subunit alpha-2/delta-1
PHLDB1	Isoform 2 of Pleckstrin homology-like domain family B member 1
ESYT1	Extended synaptotagmin-1
PUM2	Pumilio homolog 2
TRAP1	Heat shock protein 75 kDa, mitochondrial
EIF4G1	Eukaryotic translation initiation factor 4 gamma 1
PCDHAC2	Protocadherin alpha-C2
PLEKHG3	Pleckstrin homology domain-containing family G member 3
RPL32	60S ribosomal protein L32 (Fragment)
GANAB	Neutral alpha-glucosidase AB
MTHFD1	C-1-tetrahydrofolate synthase, cytoplasmic
LARP4B	La-related protein 4B
YTHDC1	YTH domain-containing protein 1
NOP14	Nucleolar protein 14
RBMX	RNA-binding motif protein, X chromosome
HADHB	Trifunctional enzyme subunit beta, mitochondrial
NEFL	Neurofilament light polypeptide
CCT2	T-complex protein 1 subunit beta
PGAM5	Serine/threonine-protein phosphatase PGAM5, mitochondrial
SNW1	SNW domain-containing protein 1
CPSF6	Cleavage and polyadenylation-specificity factor subunit 6
RMDN3	Regulator of microtubule dynamics protein 3 (Fragment)
RCC2	Protein RCC2
CKAP4	Cytoskeleton-associated protein 4
CCT7	T-complex protein 1 subunit eta
DNAJC11	DnaJ homolog subfamily C member 11
MYEF2	Myelin expression factor 2
COL18A1	Collagen alpha-1(XVIII) chain (Fragment)
EZR	Ezrin
ABCD3	ATP-binding cassette sub-family D member 3
SUPT16H	FACT complex subunit SPT16
ERC1	ELKS/Rab6-interacting/CAST family member 1
UBN2	Ubinuclein-2
UACA	Uveal autoantigen with coiled-coil domains and ankyrin repeats
DOCK7	Dedicator of cytokinesis protein 7
NOL6	Nucleolar protein 6
ADAR	Double-stranded RNA-specific adenosine deaminase (Fragment)
DEDD	Death effector domain containing, isoform CRA_b
FARP2	FERM, ARHGEF and pleckstrin domain-containing protein 2 (Fragment)
LOC114483833	Histone H2B
KCTD13	BTB/POZ domain-containing adapter for CUL3-mediated RhoA degradation protein 1 (Fragment)
ASPH	Aspartate beta-hydroxylase, isoform CRA_c
PC	Pyruvate carboxylase, mitochondrial
ZNF598	E3 ubiquitin-protein ligase ZNF598
FBXO30	F-box only protein 30
EFTUD2	116 kDa U5 small nuclear ribonucleoprotein component
DNTTIP2	Deoxynucleotidyltransferase terminal-interacting protein 2
ZC3H14	Zinc finger CCCH domain-containing protein 14 (Fragment)
MOGS	Mannosyl-oligosaccharide glucosidase (Fragment)
GCN1	eIF-2-alpha kinase activator GCN1
MAP7D2	Isoform 2 of MAP7 domain-containing protein 2
HBA2	Hemoglobin subunit alpha (Fragment)
LZTS2	Leucine zipper putative tumor suppressor 2
FLOT2	Flotillin-2
EEF1G	Elongation factor 1-gamma
ILF2	Interleukin enhancer-binding factor 2
KPNA2	Importin subunit alpha-1
EPB41L5	Band 4.1-like protein 5
RPL24	60S ribosomal protein L24
H3.Y	Histone domain-containing protein
MYL12A	Myosin regulatory light chain 12A
hCG_2039566	Histone H2A
SRSF1	Serine/arginine-rich-splicing factor 1
LEMD2	LEM domain-containing protein 2 (Fragment)
ETFB	Electron transfer flavoprotein subunit beta (Fragment)
TFAM	Transcription factor A, mitochondrial (Fragment)
DDX18	ATP-dependent RNA helicase DDX18
LMNA	Prelamin-A/C
CTTN	Src substrate cortactin
FIP1L1	Pre-mRNA 3'-end-processing factor FIP1
GTPBP4	Nucleolar GTP-binding protein 1
NF2	Merlin
MRE11	Double-strand break repair protein MRE11
DTNA	Dystrobrevin alpha
RSL1D1	Ribosomal L1 domain-containing protein 1
UTP18	U3 small nucleolar RNA-associated protein 18 homolog
ARID3B	AT-rich interactive domain-containing protein 3B
PALM	Paralemmin-1
RPS27A	Ubiquitin-40S ribosomal protein S27a
CGN	Cingulin
SF3B2	Splicing factor 3B subunit 2
PPP1R12B	Isoform 6 of Protein phosphatase 1 regulatory subunit 12B
RBM26	RNA-binding protein 26
RBM6	RNA-binding protein 6
VARS1	Valine--tRNA ligase
RBM12B	RNA-binding protein 12B
PATJ	InaD-like protein
PI4KA	Phosphatidylinositol 4-kinase alpha
EDC4	Enhancer of mRNA-decapping protein 4
SIPA1L3	Signal-induced proliferation-associated 1-like protein 3
PRRC2A	Protein PRRC2A
WDR37	WD repeat-containing protein 37
ACTN4	Alpha-actinin-4
RRP1B	Ribosomal RNA processing protein 1 homolog B
MCM3	DNA replication licensing factor MCM3
PSMD2	26S proteasome non-ATPase regulatory subunit 2
DHX36	ATP-dependent DNA/RNA helicase DHX36 (Fragment)
LRCH3	DISP complex protein LRCH3
ARVCF	Armadillo repeat protein deleted in velo-cardio-facial syndrome
EIF3B	Eukaryotic translation initiation factor 3 subunit B
ENO1	Alpha-enolase
ZCCHC3	Zinc finger CCHC domain-containing protein 3
TUBB4B	Tubulin beta-4B chain
KRT6B	Keratin, type II cytoskeletal 6B
SAMM50	Sorting and assembly machinery component 50 homolog
TFCP2	Alpha-globin transcription factor CP2 (Fragment)
CCT5	T-complex protein 1 subunit epsilon
SQSTM1	Sequestosome-1
RPL22	60S ribosomal protein L22 (Fragment)
RPL7A	60S ribosomal protein L7a (Fragment)
UPF3B	Regulator of nonsense transcripts 3B
RPL14	60S ribosomal protein L14
H1-10	Histone H1.10
ARG1	Arginase-1
RPL13A	60S ribosomal protein L13a (Fragment)
CCDC86	Coiled-coil domain-containing protein 86
LACTB	Serine beta-lactamase-like protein LACTB, mitochondrial (Fragment)
S100A8	Protein S100-A8
ABCF2	ATP-binding cassette sub-family F member 2
TARS2	Threonine--tRNA ligase, mitochondrial
NCBP1	Nuclear cap-binding protein subunit 1
TAF15	TATA-binding protein-associated factor 2N
NCR3LG1	Natural cytotoxicity triggering receptor 3 ligand 1
MID1	E3 ubiquitin-protein ligase Midline-1
DIRAS2	GTP-binding protein Di-Ras2 (Fragment)
SSH2	Protein phosphatase Slingshot homolog 2
WDR46	WD repeat-containing protein 46
MAVS	Mitochondrial antiviral-signaling protein
LTV1	Protein LTV1 homolog
CEP63	Centrosomal protein of 63 kDa
YTHDF2	YTH domain-containing family protein 2
SMPDL3B	Acid sphingomyelinase-like phosphodiesterase 3b
CDK16	Cyclin-dependent kinase 16
TRA2B	Transformer-2 protein homolog beta (Fragment)
FYN	Tyrosine-protein kinase Fyn
ABI1	Abl interactor 1
NUSAP1	Nucleolar and spindle-associated protein 1
RPL17	60S ribosomal protein L17 (Fragment)
RPL23	60S ribosomal protein L23
IARS1	Isoleucine--tRNA ligase, cytoplasmic
EPB41L3	Band 4.1-like protein 3
FARP1	FERM, ARHGEF and pleckstrin domain-containing protein 1
CLASP2	CLIP-associating protein 2
LRRFIP1	Isoform 2 of Leucine-rich repeat flightless-interacting protein 1
FLII	Protein flightless-1 homolog
ESF1	ESF1 homolog
PHF8	Histone lysine demethylase PHF8 (Fragment)
TRPM4	Transient receptor potential cation channel subfamily M member 4
IPO4	Importin-4
RBM10	RNA-binding protein 10
EEF1A2	Elongation factor 1-alpha
PTPN13	Tyrosine-protein phosphatase non-receptor type 13
SMC1A	Structural maintenance of chromosomes protein
SVIL	Supervillin
MAP4	Microtubule-associated protein
TYK2	Tyrosine-protein kinase
ARHGAP21	Rho GTPase-activating protein 21
BMS1	Ribosome biogenesis protein BMS1 homolog
ATP6V0A1	V-type proton ATPase 116 kDa subunit a isoform 1
ITPR2	Inositol 1,4,5-trisphosphate receptor type 2
ARHGEF2	Rho guanine nucleotide exchange factor 2
UBAP1	Ubiquitin-associated protein 1 (Fragment)
AP2B1	AP-2 complex subunit beta
PPP1R12C	Isoform 4 of Protein phosphatase 1 regulatory subunit 12C
VCP	Transitional endoplasmic reticulum ATPase
SRPK1	SRSF protein kinase 1
MPHOSPH10	U3 small nucleolar ribonucleoprotein protein MPP10
COPB1	Coatomer subunit beta
TDRD3	Isoform 3 of Tudor domain-containing protein 3
PNN	Pinin
RBM15B	Putative RNA-binding protein 15B
PAN3	PAN2-PAN3 deadenylation complex subunit PAN3
XRN2	5'-3' exoribonuclease 2
HNRNPUL2	Heterogeneous nuclear ribonucleoprotein U-like protein 2
TBL3	Transducin beta-like protein 3
RPL39P5	Putative 60S ribosomal protein L39-like 5
HNRNPD	Heterogeneous nuclear ribonucleoprotein D0
GNAS	Guanine nucleotide-binding protein G(s) subunit alpha isoforms short
YBX3	Isoform 2 of Y-box-binding protein 3
ATP5F1B	ATP synthase subunit beta, mitochondrial
EEF1A1	Elongation factor 1-alpha 1
SENP2	Sentrin-specific protease 2
VRK3	Inactive serine/threonine-protein kinase VRK3
MPP6	MAGUK p55 subfamily member 6
RPS23	40S ribosomal protein S23
CORO2A	Coronin-2A
MTDH	Protein LYRIC
SRSF3	Serine/arginine-rich-splicing factor 3
SLC4A5	Anion exchange protein
CCDC47	Coiled-coil domain-containing protein 47
KHDRBS3	KH domain-containing, RNA-binding, signal transduction-associated protein 3 (Fragment)
NAP1L1	Nucleosome assembly protein 1-like 1 (Fragment)
DYNC1LI1	Dynein light intermediate chain (Fragment)
PRKAR2A	cAMP-dependent protein kinase type II-alpha regulatory subunit (Fragment)
FBXL13	Dynein regulatory complex subunit 6
RMI1	RecQ-mediated genome instability protein 1 (Fragment)
RDX	Radixin
ALPL	Alkaline phosphatase, tissue-nonspecific isozyme
NSF	Vesicle-fusing ATPase
LZTS3	Leucine zipper putative tumor suppressor 3
MCM7	DNA replication licensing factor MCM7
FUBP1	Far upstream element-binding protein 1
TRIOBP	TRIO and F-actin-binding protein
KATNA1	Katanin p60 ATPase-containing subunit A1 (Fragment)
SLC25A13	Calcium-binding mitochondrial carrier protein Aralar2
SRSF11	Serine/arginine-rich-splicing factor 11
ABCE1	ATP-binding cassette sub-family E member 1
PRMT5	Protein arginine N-methyltransferase 5
YTHDF3	YTH domain-containing family protein 3
CNTFR	Ciliary neurotrophic factor receptor subunit alpha
FGFR3	Fibroblast growth factor receptor
UGT1A7	UDP-glucuronosyltransferase 1-7
DKC1	H/ACA ribonucleoprotein complex subunit DKC1
SNTB2	Beta-2-syntrophin
RARS2	Probable arginine--tRNA ligase, mitochondrial
MICA	MHC class I polypeptide-related sequence A
ASNS	Asparagine synthetase [glutamine-hydrolyzing]
PRPH	Peripherin
KPNA3	Importin subunit alpha-4
RRP9	U3 small nucleolar RNA-interacting protein 2
APOO	MICOS complex subunit (Fragment)
PSMC1	26S proteasome regulatory subunit 4
ALDH1B1	Aldehyde dehydrogenase X, mitochondrial
TRIM27	Zinc finger protein RFP
SLC25A6	ADP/ATP translocase 3
DNAJB6	Isoform B of DnaJ homolog subfamily B member 6
NIPSNAP2	Protein NipSnap homolog 2
TMOD3	Tropomodulin-3 (Fragment)
PRNP	Major prion protein (Fragment)
ARL6IP4	ADP-ribosylation factor-like protein 6-interacting protein 4
RPL18	60S ribosomal protein L18 (Fragment)
EMD	Emerin
PCBP2	Poly(rC)-binding protein 2 (Fragment)
SPECC1L	Cytospin-A
SMC2	Structural maintenance of chromosomes protein 2
CEP135	Centrosomal protein of 135 kDa
RBM27	RNA-binding protein 27
AKAP1	A-kinase anchor protein 1, mitochondrial
PRPF40A	Pre-mRNA-processing factor 40 homolog A
PUM1	Pumilio homolog 1
SPTBN2	Spectrin beta chain, non-erythrocytic 2
NUP155	Nuclear pore complex protein Nup155
MAP7D3	MAP7 domain-containing protein 3
WIZ	Protein Wiz
DAAM1	Isoform 2 of Disheveled-associated activator of morphogenesis 1
SRCIN1	SRC kinase-signaling inhibitor 1 (Fragment)
CHERP	Calcium homeostasis endoplasmic reticulum protein
EPHA2	Ephrin type-A receptor 2
POLD1	DNA polymerase
ATP1A1	Sodium/potassium-transporting ATPase subunit alpha-1
EPB41	Protein 4.1
USP7	Ubiquitin carboxyl-terminal hydrolase 7
PLEKHA7	Pleckstrin homology domain-containing family A member 7 (Fragment)
NAT10	RNA cytidine acetyltransferase
MYCBP2	E3 ubiquitin-protein ligase MYCBP2
MKI67	Proliferation marker protein Ki-67
ANK3	Ankyrin-3 (Fragment)
EPRS1	Bifunctional glutamate/proline--tRNA ligase
NID1	Nidogen-1
PDCD11	Programmed cell death 11, isoform CRA_a
CAND1	Cullin-associated NEDD8-dissociated protein 1 (Fragment)
DHX16	Pre-mRNA-splicing factor ATP-dependent RNA helicase DHX16
SMARCC1	SWI/SNF complex subunit SMARCC1
POLR1A	DNA-directed RNA polymerase subunit
NUP153	Nuclear pore complex protein Nup153
THOC2	THO complex subunit 2
ATP2A2	Sarcoplasmic/endoplasmic reticulum calcium ATPase 2
DLG1	Disks large homolog 1 (Fragment)
FAM83H	Protein FAM83H
RBBP6	E3 ubiquitin-protein ligase RBBP6 (Fragment)
CHTF18	Chromosome transmission fidelity protein 18 homolog
FASN	Fatty acid synthase
NHSL2	NHS-like protein 2
PRRC2C	Protein PRRC2C
AGBL4	Cytosolic carboxypeptidase 6
SUCLG1	Succinate--CoA ligase [ADP/GDP-forming] subunit alpha, mitochondrial
ACO1	Cytoplasmic aconitate hydratase
HUWE1	E3 ubiquitin-protein ligase HUWE1 (Fragment)
CDK5RAP2	CDK5 regulatory subunit-associated protein 2
NBN	Nibrin
SATB2	DNA-binding protein SATB
KIF2A	Isoform 2 of Kinesin-like protein KIF2A
CEP68	Centrosomal protein of 68 kDa
GTSE1	G2 and S phase-expressed protein 1
KIF2C	Kinesin-like protein KIF2C
TNPO1	Transportin-1
SF3A1	Splicing factor 3A subunit 1
MCM5	DNA helicase
ZC3H11A	Zinc finger CCCH domain-containing protein 11A (Fragment)
MTREX	Exosome RNA helicase MTR4
PSMD1	26S proteasome non-ATPase regulatory subunit 1
UBA1	Ubiquitin-like modifier-activating enzyme 1
RAB11FIP1	Isoform 3 of Rab11 family-interacting protein 1
TLN1	Talin-1
ACLY	ATP-citrate synthase
PALM2AKAP2	PALM2 and AKAP2 fusion (Fragment)
CKB	Creatine kinase B-type
DAZAP1	DAZ-associated protein 1
PABPN1	Polyadenylate-binding protein 2
FAM126A	Hyccin (Fragment)
HSD17B4	Peroxisomal multifunctional enzyme type 2
C1QBP	Complement component 1 Q subcomponent-binding protein, mitochondrial
KLHL7	Kelch-like protein 7
RPL11	60S ribosomal protein L11
DSC1	Desmocollin-1
TXLNB	Beta-taxilin
ERLIN1	Erlin-1 (Fragment)
ACIN1	Apoptotic chromatin condensation inducer in the nucleus
CIR1	Corepressor interacting with RBPJ 1
CALD1	Caldesmon
JPH1	Junctophilin-1
CLINT1	Clathrin interactor 1
AFG3L2	AFG3-like protein 2
RIOK1	Serine/threonine-protein kinase RIO1
ZNF326	DBIRD complex subunit ZNF326
MPP5	MAGUK p55 subfamily member 5
WDR43	WD repeat-containing protein 43
KIFC1	Kinesin-like protein KIFC1
SLC1A5	Amino acid transporter
NUMB	Protein numb homolog
SRSF4	Serine/arginine-rich splicing factor 4
CKAP2	Cytoskeleton-associated protein 2
PDIA4	Protein disulfide-isomerase A4
SNX18	Isoform 2 of Sorting nexin-18
PICALM	Phosphatidylinositol-binding clathrin assembly protein
ZNF512	Zinc finger protein 512
RARS1	Arginine--tRNA ligase, cytoplasmic
LSR	Lipolysis-stimulated lipoprotein receptor
PLS3	Plastin-3
N4BP3	NEDD4-binding protein 3
UBP1	Upstream-binding protein 1
DDX49	Probable ATP-dependent RNA helicase DDX49
HNRNPLL	Heterogeneous nuclear ribonucleoprotein L-like
PARP2	Poly [ADP-ribose] polymerase
LRRC1	Leucine-rich repeat-containing protein 1
GLB1	Beta-galactosidase
HDAC2	Histone deacetylase 2 (Fragment)
EXOSC9	Exosome complex component RRP45
DGKE	Diacylglycerol kinase (Fragment)
NMT1	Glycylpeptide N-tetradecanoyltransferase 1
PRPF4	U4/U6 small nuclear ribonucleoprotein Prp4
SF3A3	Splicing factor 3A subunit 3
EDC3	Enhancer of mRNA-decapping protein 3
ZC3H15	Zinc finger CCCH domain-containing protein 15
GK	Glycerol kinase
NCLN	Nicalin
CEP55	Centrosomal protein of 55 kDa
DNAJC7	DnaJ homolog subfamily C member 7
FARSA	Phenylalanine--tRNA ligase alpha subunit
DDX28	Probable ATP-dependent RNA helicase DDX28
BAIAP2	Brain-specific angiogenesis inhibitor 1-associated protein 2
LUC7L3	Cisplatin resistance-associated overexpressed protein, isoform CRA_b
PNKP	Bifunctional polynucleotide phosphatase/kinase
PRPF31	U4/U6 small nuclear ribonucleoprotein Prp31
HECA	Headcase protein homolog
HMBOX1	Homeobox-containing protein 1
SNTB1	Beta-1-syntrophin
TMEM237	Transmembrane protein 237
NUP54	Nucleoporin p54
AAAS	Aladin
RRP8	Ribosomal RNA-processing protein 8
GPI	Glucose-6-phosphate isomerase
SF3A2	Splicing factor 3A subunit 2
IFRD2	Interferon-related developmental regulator 2
PRORP	Mitochondrial ribonuclease P catalytic subunit
OCLN	Occludin
SGPL1	Sphingosine-1-phosphate lyase 1
LRRFIP2	Leucine-rich repeat flightless-interacting protein 2
LSM14A	Protein LSM14 homolog A
UTP15	U3 small nucleolar RNA-associated protein 15 homolog (Fragment)
CLK2	Dual-specificity protein kinase CLK2
CEP57L1	Centrosomal protein CEP57L1
ZNF207	BUB3-interacting and GLEBS motif-containing protein ZNF207
PLRG1	Pleiotropic regulator 1
EPB41L4B	Isoform 2 of Band 4.1-like protein 4B
CAMK2G	Calcium/calmodulin-dependent protein kinase (CaM kinase) II gamma, isoform CRA_d
CCDC77	Coiled-coil domain-containing protein 77
P4HB	Protein disulfide-isomerase
ZNF622	Zinc finger protein 622
USP22	Ubiquitin carboxyl-terminal hydrolase 22
RBM42	RNA-binding protein 42
CPM	Carboxypeptidase M
UGDH	UDP-glucose 6-dehydrogenase
NAP1L4	Nucleosome assembly protein 1-like 4 (Fragment)
ESS2	Splicing factor ESS-2 homolog
NT5DC2	5'-nucleotidase domain-containing protein 2 (Fragment)
STEAP3	Metalloreductase STEAP3
GHDC	GH3 domain-containing protein
SRSF9	Serine/arginine-rich-splicing factor 9 (Fragment)
STK3	Serine/threonine-protein kinase 3
GPS1	COP9 signalosome complex subunit 1
WDR34	WD repeat-containing protein 34
YY1	Transcriptional repressor protein YY1 (Fragment)
SAAL1	Protein SAAL1 (Fragment)
RPL28	60S ribosomal protein L28
DSG3	Desmoglein-3
API5	Apoptosis inhibitor 5
SHMT2	Serine hydroxymethyltransferase, mitochondrial
PACSIN3	Protein kinase C and casein kinase substrate in neurons protein 3
DBNL	Drebrin-like protein
HNRNPDL	Heterogeneous nuclear ribonucleoprotein D-like
TIMM50	Mitochondrial import inner membrane translocase subunit TIM50 (Fragment)
RPL10	60S ribosomal protein L10
CHCHD3	MICOS complex subunit
C8orf33	UPF0488 protein C8orf33
MTCH2	Mitochondrial carrier homolog 2
RP9	Retinitis pigmentosa 9 protein
RPS3A	40S ribosomal protein S3a (Fragment)
EBNA1BP2	EBNA1 binding protein 2, isoform CRA_d
SRSF5	Serine/arginine-rich splicing factor 5
RPSA	40S ribosomal protein SA
HNRNPAB	Heterogeneous nuclear ribonucleoprotein A/B
PHB2	Prohibitin
FAU	40S ribosomal protein S30
CLPP	ATP-dependent Clp protease proteolytic subunit
RPS18	40S ribosomal protein S18
TPM1	Isoform 10 of Tropomyosin alpha-1 chain
