# Supplementary material for: LncRNA HOTAIRM1 functions in DNA double-strand break repair via its association with DNA repair and mRNA surveillance factors
Source: Nucleic Acids Res. 2023 Mar 7;51(7):3166–84. doi: 10.1093/nar/gkad143 (PMC10123106; doi:10.1093/nar/gkad143)
Supplement: gkad143_Supplemental_Files [file gkad143_supplemental_files.zip › Supplemental_Table_S5.xlsx]

## Sheet: Sheet1
#term ID	term description	observed gene count	background gene count	strength	false discovery rate	matching proteins in your network (IDs)	matching proteins in your network (labels)
hsa03040	Spliceosome	41	130	1.57	7.34e-47	9606.ENSP00000215793,9606.ENSP00000221494,9606.ENSP00000227524,9606.ENSP00000244227,9606.ENSP00000245838,9606.ENSP00000246071,9606.ENSP00000254193,9606.ENSP00000257181,9606.ENSP00000261531,9606.ENSP00000261600,9606.ENSP00000262710,9606.ENSP00000263694,9606.ENSP00000265097,9606.ENSP00000266079,9606.ENSP00000269349,9606.ENSP00000292879,9606.ENSP00000296702,9606.ENSP00000297151,9606.ENSP00000305790,…	SF3A1,SF3A2,PRPF19,SNRNP27,THOC2,SNRPB2,SNRPA1,PRPF38A,SNW1,THOC1,ACIN1,SNRNP40,THOC3,PRPF6,EIF4A3,U2AF1L4,TCERG1,SLU7,SF3B3,SART1,PRPF3,SNRNP200,SF3B2,PRPF31,SF3B1,CTNNBL1,CDC40,BCAS2,PRPF38B,CDC5L,SF3A3,PRPF4,CRNKL1,PRPF18,PRPF40A,EFTUD2,U2SURP,PLRG1,PRPF8,RBM8A,SNRNP70
hsa03018	RNA degradation	20	77	1.49	5.57e-21	9606.ENSP00000221233,9606.ENSP00000229195,9606.ENSP00000263579,9606.ENSP00000264951,9606.ENSP00000265564,9606.ENSP00000273064,9606.ENSP00000280665,9606.ENSP00000315476,9606.ENSP00000320503,9606.ENSP00000351159,9606.ENSP00000351811,9606.ENSP00000359939,9606.ENSP00000366135,9606.ENSP00000366396,9606.ENSP00000368984,9606.ENSP00000370345,9606.ENSP00000398597,9606.ENSP00000399862,9606.ENSP00000424896,…	EXOSC5,CNOT2,DCPS,XRN1,EXOSC7,RQCD1,DCP1B,EXOSC4,EDC3,CNOT3,EDC4,EXOSC1,EXOSC10,XRN2,EXOSC9,PAN3,EXOSC6,CNOT10,CNOT6L,DCP1A
hsa03030	DNA replication	14	36	1.66	8.95e-17	9606.ENSP00000055077,9606.ENSP00000216122,9606.ENSP00000216367,9606.ENSP00000262105,9606.ENSP00000263681,9606.ENSP00000264156,9606.ENSP00000265056,9606.ENSP00000307288,9606.ENSP00000369411,9606.ENSP00000371321,9606.ENSP00000376272,9606.ENSP00000406046,9606.ENSP00000408295,9606.ENSP00000480987	RFC2,MCM5,POLE2,MCM4,POLD3,MCM6,MCM2,MCM7,RFC3,RFC1,RFC4,POLD1,RFC5,MCM3
hsa03015	mRNA surveillance pathway	16	89	1.33	9.04e-15	9606.ENSP00000238112,9606.ENSP00000262710,9606.ENSP00000263073,9606.ENSP00000264645,9606.ENSP00000266679,9606.ENSP00000269349,9606.ENSP00000276201,9606.ENSP00000292476,9606.ENSP00000298875,9606.ENSP00000345412,9606.ENSP00000355261,9606.ENSP00000386156,9606.ENSP00000425133,9606.ENSP00000463058,9606.ENSP00000470142,9606.ENSP00000484669	CPSF3,ACIN1,SMG6,CASC3,CPSF6,EIF4A3,UPF3B,CPSF4,CPSF2,CPSF7,SMG5,WIBG,SMG7,RBM8A,UPF1,CPSF1
hsa03420	Nucleotide excision repair	12	46	1.49	7.83e-13	9606.ENSP00000013807,9606.ENSP00000055077,9606.ENSP00000216367,9606.ENSP00000263681,9606.ENSP00000285398,9606.ENSP00000350708,9606.ENSP00000369411,9606.ENSP00000371321,9606.ENSP00000375809,9606.ENSP00000376272,9606.ENSP00000406046,9606.ENSP00000408295	ERCC1,RFC2,POLE2,POLD3,ERCC3,RAD23B,RFC3,RFC1,ERCC2,RFC4,POLD1,RFC5
hsa03430	Mismatch repair	9	23	1.66	4.91e-11	9606.ENSP00000055077,9606.ENSP00000233146,9606.ENSP00000263681,9606.ENSP00000265081,9606.ENSP00000369411,9606.ENSP00000371321,9606.ENSP00000376272,9606.ENSP00000406046,9606.ENSP00000408295	RFC2,MSH2,POLD3,MSH3,RFC3,RFC1,RFC4,POLD1,RFC5
hsa03450	Non-homologous end-joining	7	13	1.8	1.94e-09	9606.ENSP00000313420,9606.ENSP00000325863,9606.ENSP00000352257,9606.ENSP00000368100,9606.ENSP00000375978,9606.ENSP00000379174,9606.ENSP00000484288	PRKDC,MRE11A,XRCC6,RAD50,XRCC5,POLM,LIG4
hsa03013	RNA transport	14	159	1.02	2.11e-09	9606.ENSP00000245838,9606.ENSP00000261600,9606.ENSP00000262710,9606.ENSP00000264645,9606.ENSP00000265097,9606.ENSP00000269349,9606.ENSP00000276201,9606.ENSP00000295899,9606.ENSP00000319169,9606.ENSP00000326531,9606.ENSP00000386156,9606.ENSP00000420306,9606.ENSP00000463058,9606.ENSP00000470142	THOC2,THOC1,ACIN1,CASC3,THOC3,EIF4A3,UPF3B,THOC7,PRMT5,THOC6,WIBG,THOC5,RBM8A,UPF1
hsa03410	Base excision repair	8	33	1.46	1.3e-08	9606.ENSP00000216367,9606.ENSP00000250416,9606.ENSP00000262887,9606.ENSP00000263681,9606.ENSP00000265421,9606.ENSP00000355759,9606.ENSP00000367787,9606.ENSP00000406046	POLE2,PARP2,XRCC1,POLD3,POLB,PARP1,LIG3,POLD1
hsa03440	Homologous recombination	8	40	1.37	4.38e-08	9606.ENSP00000263681,9606.ENSP00000265433,9606.ENSP00000325863,9606.ENSP00000368100,9606.ENSP00000381773,9606.ENSP00000406046,9606.ENSP00000442336,9606.ENSP00000451974	POLD3,NBN,MRE11A,RAD50,TOP3B,POLD1,TOP3A,XRCC3
hsa03022	Basal transcription factors	8	44	1.33	7.72e-08	9606.ENSP00000252996,9606.ENSP00000258281,9606.ENSP00000285398,9606.ENSP00000294168,9606.ENSP00000339917,9606.ENSP00000358854,9606.ENSP00000375809,9606.ENSP00000399982	TAF4,TAF5L,ERCC3,TAF6L,TAF9B,TAF5,ERCC2,TAF6
hsa04110	Cell cycle	10	123	0.98	1.14e-06	9606.ENSP00000216122,9606.ENSP00000262105,9606.ENSP00000264156,9606.ENSP00000265056,9606.ENSP00000269305,9606.ENSP00000307288,9606.ENSP00000313420,9606.ENSP00000323421,9606.ENSP00000354720,9606.ENSP00000480987	MCM5,MCM4,MCM6,MCM2,TP53,MCM7,PRKDC,SMC1A,SMC3,MCM3
hsa01524	Platinum drug resistance	6	70	1	0.00024	9606.ENSP00000013807,9606.ENSP00000233146,9606.ENSP00000265081,9606.ENSP00000269305,9606.ENSP00000396704,9606.ENSP00000411532	ERCC1,MSH2,MSH3,TP53,TOP2B,TOP2A
hsa04919	Thyroid hormone signaling pathway	7	115	0.86	0.00041	9606.ENSP00000251871,9606.ENSP00000258648,9606.ENSP00000269305,9606.ENSP00000297347,9606.ENSP00000300651,9606.ENSP00000325612,9606.ENSP00000377686	MED17,MED4,TP53,MED30,MED1,MED16,MED24
hsa05168	Herpes simplex infection	7	181	0.66	0.0053	9606.ENSP00000252996,9606.ENSP00000258281,9606.ENSP00000269305,9606.ENSP00000294168,9606.ENSP00000339917,9606.ENSP00000358854,9606.ENSP00000399982	TAF4,TAF5L,TP53,TAF6L,TAF9B,TAF5,TAF6
hsa00240	Pyrimidine metabolism	5	100	0.77	0.0089	9606.ENSP00000216367,9606.ENSP00000263681,9606.ENSP00000370625,9606.ENSP00000406046,9606.ENSP00000478303	POLE2,POLD3,POLR2B,POLD1,POLR2E
hsa03460	Fanconi anemia pathway	3	51	0.84	0.0455	9606.ENSP00000013807,9606.ENSP00000381773,9606.ENSP00000442336	ERCC1,TOP3B,TOP3A
