# Supplementary material for: LncRNA HOTAIRM1 functions in DNA double-strand break repair via its association with DNA repair and mRNA surveillance factors
Source: Nucleic Acids Res. 2023 Mar 7;51(7):3166–84. doi: 10.1093/nar/gkad143 (PMC10123106; doi:10.1093/nar/gkad143)
Supplement: gkad143_Supplemental_Files [file gkad143_supplemental_files.zip › Supplemental_Table_S6.xlsx]

## Sheet: ___data_20220208_F002621_dat_rf
Protein Accession	Score	Molecular Weight	Num. of Significant Matches	Num. of Significant Sequences	Gene Name	Description
A0A024R3T8	110207	113811	3491	131	PARP1	Poly [ADP-ribose] polymerase
BCLF1	45402	106173	1758	95	BCLAF1	Bcl-2-associated transcription factor 1
A0A024R7L8	19283	125578	604	75	UPF1	UPF1 regulator of nonsense transcripts homolog (Yeast), isoform CRA_a
A0A024R1N4	9609	70084	292	50	XRCC6	ATP-dependent DNA helicase 2 subunit 1
DNLI3	8058	114317	292	62	LIG3	DNA ligase 3
XRCC5	5911	83222	208	48	XRCC5	X-ray repair cross-complementing protein 5
SF3B2	5592	100279	189	47	SF3B2	Splicing factor 3B subunit 2
SMC2	5205	136085	168	61	SMC2	Structural maintenance of chromosomes protein 2
CDC5L	4381	92422	130	38	CDC5L	Cell division cycle 5-like protein
TOP3A	4370	114239	174	39	TOP3A	DNA topoisomerase 3-alpha
SNW1	4140	61514	142	32	SNW1	SNW domain-containing protein 1
CPSF7	3739	52189	120	22	CPSF7	Cleavage and polyadenylation specificity factor subunit 7
PRKDC	3602	473749	173	54	PRKDC	DNA-dependent protein kinase catalytic subunit
A0A7N4I394	3465	112677	106	32	PRPF40A	Pre-mRNA-processing factor 40 homolog A
SR140	3458	118675	174	37	U2SURP	U2 snRNP-associated SURP motif-containing protein
CPSF6	3454	59344	111	17	CPSF6	Cleavage and polyadenylation specificity factor subunit 6
YTHD2	3130	62467	94	30	YTHDF2	YTH domain-containing family protein 2
TOP1	2906	91125	130	42	TOP1	DNA topoisomerase 1
PRP4	2898	59097	109	32	PRPF4	U4/U6 small nuclear ribonucleoprotein Prp4
SMC3	2725	141853	116	52	SMC3	Structural maintenance of chromosomes protein 3
A0A024R0S8	2632	69825	112	33	XRCC1	X-ray repair complementing defective repair in Chinese hamster cells 1, isoform CRA_b
G3V3B0	2522	67683	90	29	ACIN1	Apoptotic chromatin condensation inducer in the nucleus
A0A0S2Z4T1	2372	91551	100	35	MCM3	DNA replication licensing factor MCM3 (Fragment)
NBN	2271	85590	60	28	NBN	Nibrin
A0A0S2Z4A5	2244	81884	86	29	MCM7	DNA replication licensing factor MCM7 (Fragment)
PLRG1	2228	57500	84	21	PLRG1	Pleiotropic regulator 1
Q2XSC7	2056	44165	89	19	TP53	Cellular tumor antigen p53
PRP31	2169	55649	78	17	PRPF31	U4/U6 small nuclear ribonucleoprotein Prp31
IF4A3	1922	47126	69	32	EIF4A3	Eukaryotic initiation factor 4A-III
PRP19	1885	55603	77	21	PRPF19	Pre-mRNA-processing factor 19
SF3B3	1878	136575	68	21	SF3B3	Splicing factor 3B subunit 3
A0A024R4F4	1855	125035	81	31	POLD1	DNA polymerase
EDC3	1838	56784	69	24	EDC3	Enhancer of mRNA-decapping protein 3
MRE11	1781	80885	70	30	MRE11	Double-strand break repair protein MRE11
A0A087WWS1	1686	76346	70	29	THOC1	THO complex subunit 1
SF3A3	1641	59154	63	23	SF3A3	Splicing factor 3A subunit 3
EXOSX	1577	101566	67	29	EXOSC10	Exosome component 10
A0A024R6H0	1573	89286	62	28	CPSF2	Cleavage and polyadenylation specificity factor subunit 2
ANM5	1498	73322	59	19	PRMT5	Protein arginine N-methyltransferase 5
RPB2	1477	135236	59	22	POLR2B	DNA-directed RNA polymerase II subunit RPB2
YTDC1	1461	84934	61	20	YTHDC1	YTH domain-containing protein 1
A0A024R7U6	1427	97086	54	24	MCM4	DNA replication licensing factor MCM4
REN3B	1390	57841	46	20	UPF3B	Regulator of nonsense transcripts 3B
Q4ZG57	1297	89803	48	21	MCM6	DNA replication licensing factor MCM6 (Fragment)
RU2A	1294	28512	49	22	SNRPA1	U2 small nuclear ribonucleoprotein A'
TIF1B	1154	90261	38	21	TRIM28	Transcription intermediary factor 1-beta
RFC4	1148	40170	48	30	RFC4	Replication factor C subunit 4
A0A2S1ZR79	1119	127246	40	21	SMC6	Structural maintenance of chromosomes 6
A0A024R1X0	1070	80597	46	5	CASC3	Protein CASC3
MCM2	1066	102516	44	19	MCM2	DNA replication licensing factor MCM2
RU17	1059	51583	50	22	SNRNP70	U1 small nuclear ribonucleoprotein 70 kDa
B2R7W3	1035	26229	54	14	BCAS2	Pre-mRNA-splicing factor SPF27
A0A024R1K8	1022	88888	45	18	SF3A1	Splicing factor 3a, subunit 1, 120kDa, isoform CRA_a
SF3B1	1019	146479	47	26	SF3B1	Splicing factor 3B subunit 1
RFC5	1015	38757	32	22	RFC5	Replication factor C subunit 5
CRNL1	1007	100902	45	25	CRNKL1	Crooked neck-like protein 1
MSH2	1003	105418	35	20	MSH2	DNA mismatch repair protein Msh2
RAD50	998	154823	61	32	RAD50	DNA repair protein RAD50
PRPF3	975	77652	36	21	PRPF3	U4/U6 small nuclear ribonucleoprotein Prp3
ALKB5	970	44571	35	22	ALKBH5	RNA demethylase ALKBH5
CPSF3	926	78120	39	18	CPSF3	Cleavage and polyadenylation specificity factor subunit 3
THOC6	918	38081	26	19	THOC6	THO complex subunit 6 homolog
ERCC3	915	90019	32	17	ERCC3	General transcription and DNA repair factor IIH helicase subunit XPB
RFC1	894	128688	35	20	RFC1	Replication factor C subunit 1
U5S1	833	110336	46	13	EFTUD2	116 kDa U5 small nuclear ribonucleoprotein component
A0A0S2Z5K3	829	59623	29	13	DCP1A	DCP1 decapping enzyme-like protein A isoform 3 (Fragment)
DPOG1	809	140614	27	20	POLG	DNA polymerase subunit gamma-1
PRP6	784	107656	45	20	PRPF6	Pre-mRNA-processing factor 6
A0A024R5M8	784	51653	26	17	POLD3	DNA polymerase delta subunit 3
B1AHB0	772	83031	39	22	MCM5	DNA replication licensing factor MCM5
SMC5	757	129980	39	19	SMC5	Structural maintenance of chromosomes protein 5
RU2B	682	25470	29	11	SNRPB2	U2 small nuclear ribonucleoprotein B''
SF3A2	674	49338	35	12	SF3A2	Splicing factor 3A subunit 2
TERF2	657	59728	21	14	TERF2	Telomeric repeat-binding factor 2
PARP2	644	66734	37	17	PARP2	Poly [ADP-ribose] polymerase 2
SLU7	636	68800	29	13	SLU7	Pre-mRNA-splicing factor SLU7
A0A804HK53	618	82760	36	22	ERCC2	General transcription and DNA repair factor IIH helicase subunit XPD
THOC5	585	79199	31	20	THOC5	THO complex subunit 5 homolog
EXOS4	583	26652	17	6	EXOSC4	Exosome complex component RRP41
DPOLB	518	38325	19	14	POLB	DNA polymerase beta
RSMN	515	24769	25	6	SNRPN	Small nuclear ribonucleoprotein-associated protein N
A0A8B0RAT7	508	156758	31	12	EDC4	EDC4 variant
Q5SRN1	487	61362	15	7	CDC40	Pre-mRNA-processing factor 17
A0A087WUB9	466	66118	17	9	CTNNBL1	Beta-catenin-like protein 1
DPOE2	441	60183	22	12	POLE2	DNA polymerase epsilon subunit 2
XRN2	439	109426	20	11	XRN2	5'-3' exoribonuclease 2
F5GY88	426	113591	13	9	MED24	Mediator complex subunit 24
PAN3	411	96293	16	7	PAN3	PAN2-PAN3 deadenylation complex subunit PAN3
A0A0G2JRY5	396	50435	18	8	TAF4	Transcription initiation factor TFIID subunit 4 (Fragment)
RFC2	396	39588	17	11	RFC2	Replication factor C subunit 2
EXOS5	392	25746	19	8	EXOSC5	Exosome complex component RRP46
A0A0C4DG98	389	171128	14	4	THOC2	THO complex subunit 2
J3KR72	385	79697	19	14	TAF6	Transcription initiation factor TFIID subunit 6
A0A024RDQ8	384	41328	13	11	RFC3	Replication factor C (Activator 1) 3, 38kDa, isoform CRA_a
A0A7P0T8N8	382	126147	26	14	TCERG1	Transcription elongation regulator 1
RPAB1	380	24650	17	9	POLR2E	DNA-directed RNA polymerases I, II, and III subunit RPABC1
A0A023T787	372	19934	11	3	RBM8	RNA-binding protein 8A
SMC1A	363	143771	21	11	SMC1A	Structural maintenance of chromosomes protein 1A
SNR48	351	40340	10	8	SNRNP48	U11/U12 small nuclear ribonucleoprotein 48 kDa protein
A0A024RBD8	348	59871	9	5	CNOT2	CCR4-NOT transcription complex, subunit 2, isoform CRA_c
A0A024RE06	336	105044	9	6	LIG4	DNA ligase
A5PLM5	333	49515	10	4	EXOSC9	Exosome complex component RRP45
G3V1P5	333	80007	12	5	MED15	Mediator of RNA polymerase II transcription subunit 15
A0A024R5A7	331	68342	18	10	TAF6L	TAF6-like RNA polymerase II, p300/CBP-associated factor (PCAF)-associated factor, 65kDa, isoform CRA_a
SMG7	312	127886	14	9	SMG7	Protein SMG7
PR38B	312	64657	17	7	PRPF38B	Pre-mRNA-splicing factor 38B
TAF5L	310	66798	10	10	TAF5L	TAF5-like RNA polymerase II p300/CBP-associated factor-associated factor 65 kDa subunit 5L
A0A024R2T3	289	32428	12	9	EXOSC7	Exosome component 7, isoform CRA_a
PYM1	288	22642	9	7	PYM1	Partner of Y14 and mago
MSH3	283	128301	21	14	MSH3	DNA mismatch repair protein Msh3
EXOS1	274	21780	10	4	EXOSC1	Exosome complex component CSL4
THOC7	272	23956	16	12	THOC7	THO complex subunit 7 homolog
SNUT1	267	90371	15	9	SART1	U4/U6.U5 tri-snRNP-associated protein 1
CPSF4	263	31261	12	8	CPSF4	Cleavage and polyadenylation specificity factor subunit 4
THOC3	259	39431	11	7	THOC3	THO complex subunit 3
EST1A	258	161503	11	7	SMG6	Telomerase-binding protein EST1A
MED20	232	23663	9	6	MED20	Mediator of RNA polymerase II transcription subunit 20
A0A384MTI8	232	38756	11	7	DCPS	m7GpppX diphosphatase
MCM10	212	99262	6	5	MCM10	Protein MCM10 homolog
MTA70	202	65175	13	7	METTL3	N6-adenosine-methyltransferase catalytic subunit
CNOT9	201	33952	17	3	CNOT9	CCR4-NOT transcription complex subunit 9
A0A384NYG5	199	73344	8	7	MED17	Mediator of RNA polymerase II transcription subunit 17
SNR40	198	39742	13	9	SNRNP40	U5 small nuclear ribonucleoprotein 40 kDa protein
TAF5	174	87289	7	5	TAF5	Transcription initiation factor TFIID subunit 5
DPOLM	173	55408	8	5	POLM	DNA-directed DNA/RNA polymerase mu
A4FU77	167	217585	7	3	SNRNP200	SNRNP200 protein (Fragment)
Q5JWT2	155	158894	5	5	MED23	Mediator complex subunit 23
EXOS6	152	28503	6	5	EXOSC6	Exosome complex component MTR3
RD23B	144	43202	6	5	RAD23B	UV excision repair protein RAD23 homolog B
XRCC3	141	38282	8	7	XRCC3	DNA repair protein XRCC3
TOP2A	138	175017	8	3	TOP2A	DNA topoisomerase 2-alpha
SMC4	134	147775	13	7	SMC4	Structural maintenance of chromosomes protein 4
CNO10	118	83398	5	4	CNOT10	CCR4-NOT transcription complex subunit 10
A0A024R4R3	108	82050	5	4	CNOT3	CCR4-NOT transcription complex, subunit 3, isoform CRA_a
PR38A	106	37681	5	5	PRPF38A	Pre-mRNA-splicing factor 38A
RAD51	104	37228	7	4	RAD51	DNA repair protein RAD51 homolog 1
B4DJL3	104	24550	5	2	MED18	Mediator of RNA polymerase II transcription subunit 18
A0A024R0H7	101	37442	4	3	WDR77	Testis tissue sperm-binding protein Li 44a
SMG5	99	115452	4	3	SMG5	Protein SMG5
A0A024RDY7	94	29784	5	4	MED4	Mediator of RNA polymerase II transcription subunit 4
XRN1	87	195524	7	3	XRN1	5'-3' exoribonuclease 1
PRP18	86	40006	6	6	PRPF18	Pre-mRNA-splicing factor 18
A0A024R7X1	81	54892	3	3	TERF1	Telomeric repeat-binding factor
DPOLQ	78	292288	5	3	POLQ	DNA polymerase theta
A0A1B0GW87	77	5363	3	2	U2AF1L5	Splicing factor U2AF 35 kDa subunit
PRP8	76	274738	14	8	PRPF8	Pre-mRNA-processing-splicing factor 8
CPSF1	69	162036	3	1	CPSF1	Cleavage and polyadenylation specificity factor subunit 1
GRL1A	68	42056	13	3	POLR2M	DNA-directed RNA polymerase II subunit GRINL1A
DCP1B	57	68080	6	5	DCP1B	mRNA-decapping enzyme 1B
A0A087WU12	57	9090	5	1	MED16	Mediator of RNA polymerase II transcription subunit 16 (Fragment)
Q4TT61	57	14384	4	3	SNRNP25	Chromosome 16 open reading frame 33
MED1	50	169342	5	2	MED1	Mediator of RNA polymerase II transcription subunit 1
A1Z5I6	49	27618	2	2	MDC1	Mediator of DNA damage checkpoint 1 variant 2 (Fragment)
TOP2B	44	184122	5	3	TOP2B	DNA topoisomerase 2-beta
U3KQ43	43	73988	1	1	MED16	Mediator of RNA polymerase II transcription subunit 16
MED30	36	20435	2	2	MED30	Mediator of RNA polymerase II transcription subunit 30
M0R0U0	31	17318	3	2	SMG9	Protein SMG9 (Fragment)
MBD4	30	66808	3	2	MBD4	Methyl-CpG-binding domain protein 4
J3KTD7	29	30526	2	2	SMG8	Protein SMG8 (Fragment)
A0A024R0Q6	29	32884	2	2	ERCC1	Excision repair cross-complementing rodent repair deficiency, complementation group 1 (Includes overlapping antisense sequence), isoform CRA_a
A0A024QZY5	27	117258	2	2	PRPF4B	PRP4 pre-mRNA-processing factor 4 homolog
SNR27	25	18849	1	1	SNRNP27	U4/U6.U5 small nuclear ribonucleoprotein 27 kDa protein
LRIG3	25	125066	1	1	LRIG3	Leucine-rich repeats and immunoglobulin-like domains protein 3
H0Y9C1	16	49630	1	1	CNOT6L	Poly(A)-specific ribonuclease
F8VT68	15	8924	1	1	PYM1	Partner of Y14 and mago
GL1AD	14	15293	1	1	POLR2M	DNA-directed RNA polymerase II subunit GRINL1A, isoforms 4/5
Notes:
Num. of significant matches: the count for spectrum matches above the significance threshold
Num. of significant sequences: the sequence count for Num. of significant matches
